# Supplementary material for: White-nose syndrome survivors do not exhibit frequent arousals associated with Pseudogymnoascus destructans infection
Source: Front Zool. 2016 Mar 3;13:12. doi: 10.1186/s12983-016-0143-3 (PMC4778317; doi:10.1186/s12983-016-0143-3)
Supplement: Additional file 2. — Full thermal dataset for all individual bats used for study. [file 12983_2016_143_MOESM2_ESM.xlsx]

## Sheet: readme
These are the data used in the study: Lilley TM, Johnson JS, Ruokolainen L, Rogers EJ, Wilson CA, Schell SM, Field KA, Reeder DM 2014. White-nose syndrome survivors do not exhibit frequent arousals associated with Pseudogymnoascus destructans infection. Frontiers Zool.
Thermal Data worksheet:
ID	Unique identification number for each individual Myotis lucifugus used in the study.
Group	This refers to the pre-WNS bats (1), peak-WNS bats (2) or post-WNS bats (3)
Temp	Temperature recorded on the skin of the bat in degrees Celsius.
Date	Date of record
Time	Time of record

## Sheet: Thermal data
ID	Group	Temp (deg C)	Date	Time
MYLU53	3	13.707	2015-01-29	16:13:46
MYLU53	3	9.703	2015-01-29	16:23:46
MYLU53	3	7.141	2015-01-29	16:33:46
MYLU53	3	6.078	2015-01-29	16:43:46
MYLU53	3	5.049	2015-01-29	16:53:46
MYLU53	3	4.206	2015-01-29	17:03:46
MYLU53	3	4.137	2015-01-29	17:13:46
MYLU53	3	4.786	2015-01-29	17:23:46
MYLU53	3	4.241	2015-01-29	17:33:46
MYLU53	3	5.311	2015-01-29	17:43:46
MYLU53	3	6.865	2015-01-29	17:53:46
MYLU53	3	10	2015-01-29	18:03:46
MYLU53	3	8.619	2015-01-29	18:13:46
MYLU53	3	6.534	2015-01-29	18:23:46
MYLU53	3	5.18	2015-01-29	18:33:46
MYLU53	3	4.358	2015-01-29	18:43:46
MYLU53	3	3.771	2015-01-29	18:53:46
MYLU53	3	3.875	2015-01-29	19:03:46
MYLU53	3	3.971	2015-01-29	19:13:46
MYLU53	3	3.909	2015-01-29	19:23:46
MYLU53	3	3.626	2015-01-29	19:33:46
MYLU53	3	3.467	2015-01-29	19:43:46
MYLU53	3	3.17	2015-01-29	19:53:46
MYLU53	3	3.025	2015-01-29	20:03:46
MYLU53	3	2.866	2015-01-29	20:13:46
MYLU53	3	2.762	2015-01-29	20:23:46
MYLU53	3	2.735	2015-01-29	20:33:46
MYLU53	3	2.673	2015-01-29	20:43:46
MYLU53	3	2.638	2015-01-29	20:53:46
MYLU53	3	2.652	2015-01-29	21:03:46
MYLU53	3	2.638	2015-01-29	21:13:46
MYLU53	3	2.652	2015-01-29	21:23:46
MYLU53	3	2.652	2015-01-29	21:33:46
MYLU53	3	2.638	2015-01-29	21:43:46
MYLU53	3	2.555	2015-01-29	21:53:46
MYLU53	3	2.548	2015-01-29	22:03:46
MYLU53	3	2.507	2015-01-29	22:13:46
MYLU53	3	2.507	2015-01-29	22:23:46
MYLU53	3	2.486	2015-01-29	22:33:46
MYLU53	3	2.472	2015-01-29	22:43:46
MYLU53	3	2.465	2015-01-29	22:53:46
MYLU53	3	2.493	2015-01-29	23:03:46
MYLU53	3	2.534	2015-01-29	23:13:46
MYLU53	3	2.472	2015-01-29	23:23:46
MYLU53	3	2.458	2015-01-29	23:33:46
MYLU53	3	2.479	2015-01-29	23:43:46
MYLU53	3	2.486	2015-01-29	23:53:46
MYLU53	3	2.431	2015-01-30	00:03:46
MYLU53	3	2.479	2015-01-30	00:13:46
MYLU53	3	2.369	2015-01-30	00:23:46
MYLU53	3	2.458	2015-01-30	00:33:46
MYLU53	3	2.507	2015-01-30	00:43:46
MYLU53	3	2.445	2015-01-30	00:53:46
MYLU53	3	2.486	2015-01-30	01:03:46
MYLU53	3	2.445	2015-01-30	01:13:46
MYLU53	3	2.486	2015-01-30	01:23:46
MYLU53	3	2.362	2015-01-30	01:33:46
MYLU53	3	2.493	2015-01-30	01:43:46
MYLU53	3	2.431	2015-01-30	01:53:46
MYLU53	3	2.521	2015-01-30	02:03:46
MYLU53	3	2.438	2015-01-30	02:13:46
MYLU53	3	2.403	2015-01-30	02:23:46
MYLU53	3	2.514	2015-01-30	02:33:46
MYLU53	3	2.465	2015-01-30	02:43:46
MYLU53	3	2.424	2015-01-30	02:53:46
MYLU53	3	2.479	2015-01-30	03:03:46
MYLU53	3	2.438	2015-01-30	03:13:46
MYLU53	3	2.382	2015-01-30	03:23:46
MYLU53	3	2.445	2015-01-30	03:33:46
MYLU53	3	2.5	2015-01-30	03:43:46
MYLU53	3	2.41	2015-01-30	03:53:46
MYLU53	3	2.521	2015-01-30	04:03:46
MYLU53	3	2.465	2015-01-30	04:13:46
MYLU53	3	2.514	2015-01-30	04:23:46
MYLU53	3	2.472	2015-01-30	04:33:46
MYLU53	3	2.465	2015-01-30	04:43:46
MYLU53	3	2.486	2015-01-30	04:53:46
MYLU53	3	2.472	2015-01-30	05:03:46
MYLU53	3	2.521	2015-01-30	05:13:46
MYLU53	3	2.348	2015-01-30	05:23:46
MYLU53	3	2.493	2015-01-30	05:33:46
MYLU53	3	2.417	2015-01-30	05:43:46
MYLU53	3	2.521	2015-01-30	05:53:46
MYLU53	3	2.451	2015-01-30	06:03:46
MYLU53	3	2.431	2015-01-30	06:13:46
MYLU53	3	2.472	2015-01-30	06:23:46
MYLU53	3	2.431	2015-01-30	06:33:46
MYLU53	3	2.548	2015-01-30	06:43:46
MYLU53	3	2.472	2015-01-30	06:53:46
MYLU53	3	2.417	2015-01-30	07:03:46
MYLU53	3	2.479	2015-01-30	07:13:46
MYLU53	3	2.5	2015-01-30	07:23:46
MYLU53	3	2.493	2015-01-30	07:33:46
MYLU53	3	2.479	2015-01-30	07:43:46
MYLU53	3	2.348	2015-01-30	07:53:46
MYLU53	3	2.521	2015-01-30	08:03:46
MYLU53	3	2.486	2015-01-30	08:13:46
MYLU53	3	2.5	2015-01-30	08:23:46
MYLU53	3	2.541	2015-01-30	08:33:46
MYLU53	3	2.507	2015-01-30	08:43:46
MYLU53	3	2.458	2015-01-30	08:53:46
MYLU53	3	2.438	2015-01-30	09:03:46
MYLU53	3	2.527	2015-01-30	09:13:46
MYLU53	3	2.576	2015-01-30	09:23:46
MYLU53	3	2.465	2015-01-30	09:33:46
MYLU53	3	2.514	2015-01-30	09:43:46
MYLU53	3	2.507	2015-01-30	09:53:46
MYLU53	3	2.521	2015-01-30	10:03:46
MYLU53	3	2.5	2015-01-30	10:13:46
MYLU53	3	2.493	2015-01-30	10:23:46
MYLU53	3	2.514	2015-01-30	10:33:46
MYLU53	3	2.479	2015-01-30	10:43:46
MYLU53	3	2.445	2015-01-30	10:53:46
MYLU53	3	2.5	2015-01-30	11:03:46
MYLU53	3	2.403	2015-01-30	11:13:46
MYLU53	3	2.521	2015-01-30	11:23:46
MYLU53	3	2.507	2015-01-30	11:33:46
MYLU53	3	2.507	2015-01-30	11:43:46
MYLU53	3	2.507	2015-01-30	11:53:46
MYLU53	3	2.417	2015-01-30	12:03:46
MYLU53	3	2.534	2015-01-30	12:13:46
MYLU53	3	2.472	2015-01-30	12:23:46
MYLU53	3	2.472	2015-01-30	12:33:46
MYLU53	3	2.527	2015-01-30	12:43:46
MYLU53	3	2.521	2015-01-30	12:53:46
MYLU53	3	2.5	2015-01-30	13:03:46
MYLU53	3	2.486	2015-01-30	13:13:46
MYLU53	3	2.534	2015-01-30	13:23:46
MYLU53	3	2.569	2015-01-30	13:33:46
MYLU53	3	2.521	2015-01-30	13:43:46
MYLU53	3	2.521	2015-01-30	13:53:46
MYLU53	3	2.5	2015-01-30	14:03:46
MYLU53	3	2.527	2015-01-30	14:13:46
MYLU53	3	2.493	2015-01-30	14:23:46
MYLU53	3	2.534	2015-01-30	14:33:46
MYLU53	3	2.479	2015-01-30	14:43:46
MYLU53	3	2.507	2015-01-30	14:53:46
MYLU53	3	2.59	2015-01-30	15:03:46
MYLU53	3	2.486	2015-01-30	15:13:46
MYLU53	3	2.514	2015-01-30	15:23:46
MYLU53	3	2.534	2015-01-30	15:33:46
MYLU53	3	2.562	2015-01-30	15:43:46
MYLU53	3	2.41	2015-01-30	15:53:46
MYLU53	3	2.451	2015-01-30	16:03:46
MYLU53	3	2.458	2015-01-30	16:13:46
MYLU53	3	2.417	2015-01-30	16:23:46
MYLU53	3	2.527	2015-01-30	16:33:46
MYLU53	3	2.479	2015-01-30	16:43:46
MYLU53	3	2.479	2015-01-30	16:53:46
MYLU53	3	2.507	2015-01-30	17:03:46
MYLU53	3	2.548	2015-01-30	17:13:46
MYLU53	3	2.548	2015-01-30	17:23:46
MYLU53	3	2.562	2015-01-30	17:33:46
MYLU53	3	2.548	2015-01-30	17:43:46
MYLU53	3	2.555	2015-01-30	17:53:46
MYLU53	3	2.534	2015-01-30	18:03:46
MYLU53	3	2.479	2015-01-30	18:13:46
MYLU53	3	2.493	2015-01-30	18:23:46
MYLU53	3	2.576	2015-01-30	18:33:46
MYLU53	3	2.479	2015-01-30	18:43:46
MYLU53	3	2.493	2015-01-30	18:53:46
MYLU53	3	2.555	2015-01-30	19:03:46
MYLU53	3	2.527	2015-01-30	19:13:46
MYLU53	3	2.534	2015-01-30	19:23:46
MYLU53	3	2.562	2015-01-30	19:33:46
MYLU53	3	2.507	2015-01-30	19:43:46
MYLU53	3	2.514	2015-01-30	19:53:46
MYLU53	3	2.534	2015-01-30	20:03:46
MYLU53	3	2.548	2015-01-30	20:13:46
MYLU53	3	2.514	2015-01-30	20:23:46
MYLU53	3	2.5	2015-01-30	20:33:46
MYLU53	3	2.521	2015-01-30	20:43:46
MYLU53	3	2.507	2015-01-30	20:53:46
MYLU53	3	2.5	2015-01-30	21:03:46
MYLU53	3	2.451	2015-01-30	21:13:46
MYLU53	3	2.507	2015-01-30	21:23:46
MYLU53	3	2.514	2015-01-30	21:33:46
MYLU53	3	2.521	2015-01-30	21:43:46
MYLU53	3	2.5	2015-01-30	21:53:46
MYLU53	3	2.5	2015-01-30	22:03:46
MYLU53	3	2.438	2015-01-30	22:13:46
MYLU53	3	2.521	2015-01-30	22:23:46
MYLU53	3	2.527	2015-01-30	22:33:46
MYLU53	3	2.521	2015-01-30	22:43:46
MYLU53	3	2.431	2015-01-30	22:53:46
MYLU53	3	2.445	2015-01-30	23:03:46
MYLU53	3	2.507	2015-01-30	23:13:46
MYLU53	3	2.479	2015-01-30	23:23:46
MYLU53	3	2.5	2015-01-30	23:33:46
MYLU53	3	2.507	2015-01-30	23:43:46
MYLU53	3	2.486	2015-01-30	23:53:46
MYLU53	3	2.534	2015-01-31	00:03:46
MYLU53	3	2.507	2015-01-31	00:13:46
MYLU53	3	2.431	2015-01-31	00:23:46
MYLU53	3	2.445	2015-01-31	00:33:46
MYLU53	3	2.493	2015-01-31	00:43:46
MYLU53	3	2.493	2015-01-31	00:53:46
MYLU53	3	2.417	2015-01-31	01:03:46
MYLU53	3	2.431	2015-01-31	01:13:46
MYLU53	3	2.451	2015-01-31	01:23:46
MYLU53	3	2.445	2015-01-31	01:33:46
MYLU53	3	2.424	2015-01-31	01:43:46
MYLU53	3	2.465	2015-01-31	01:53:46
MYLU53	3	2.417	2015-01-31	02:03:46
MYLU53	3	2.375	2015-01-31	02:13:46
MYLU53	3	2.438	2015-01-31	02:23:46
MYLU53	3	2.424	2015-01-31	02:33:46
MYLU53	3	2.417	2015-01-31	02:43:46
MYLU53	3	2.375	2015-01-31	02:53:46
MYLU53	3	2.389	2015-01-31	03:03:46
MYLU53	3	2.41	2015-01-31	03:13:46
MYLU53	3	2.389	2015-01-31	03:23:46
MYLU53	3	2.355	2015-01-31	03:33:46
MYLU53	3	2.417	2015-01-31	03:43:46
MYLU53	3	2.348	2015-01-31	03:53:46
MYLU53	3	2.375	2015-01-31	04:03:46
MYLU53	3	2.431	2015-01-31	04:13:46
MYLU53	3	2.341	2015-01-31	04:23:46
MYLU53	3	2.299	2015-01-31	04:33:46
MYLU53	3	2.389	2015-01-31	04:43:46
MYLU53	3	2.382	2015-01-31	04:53:46
MYLU53	3	2.369	2015-01-31	05:03:46
MYLU53	3	2.41	2015-01-31	05:13:46
MYLU53	3	2.431	2015-01-31	05:23:46
MYLU53	3	2.403	2015-01-31	05:33:46
MYLU53	3	2.362	2015-01-31	05:43:46
MYLU53	3	2.382	2015-01-31	05:53:46
MYLU53	3	2.286	2015-01-31	06:03:46
MYLU53	3	2.389	2015-01-31	06:13:46
MYLU53	3	2.306	2015-01-31	06:23:46
MYLU53	3	2.355	2015-01-31	06:33:46
MYLU53	3	2.348	2015-01-31	06:43:46
MYLU53	3	2.313	2015-01-31	06:53:46
MYLU53	3	2.286	2015-01-31	07:03:46
MYLU53	3	2.348	2015-01-31	07:13:46
MYLU53	3	2.348	2015-01-31	07:23:46
MYLU53	3	2.32	2015-01-31	07:33:46
MYLU53	3	2.299	2015-01-31	07:43:46
MYLU53	3	2.32	2015-01-31	07:53:46
MYLU53	3	2.272	2015-01-31	08:03:46
MYLU53	3	2.279	2015-01-31	08:13:46
MYLU53	3	2.265	2015-01-31	08:23:46
MYLU53	3	2.313	2015-01-31	08:33:46
MYLU53	3	2.306	2015-01-31	08:43:46
MYLU53	3	2.348	2015-01-31	08:53:46
MYLU53	3	2.265	2015-01-31	09:03:46
MYLU53	3	2.327	2015-01-31	09:13:46
MYLU53	3	2.265	2015-01-31	09:23:46
MYLU53	3	2.237	2015-01-31	09:33:46
MYLU53	3	2.258	2015-01-31	09:43:46
MYLU53	3	2.265	2015-01-31	09:53:46
MYLU53	3	2.265	2015-01-31	10:03:46
MYLU53	3	2.251	2015-01-31	10:13:46
MYLU53	3	2.189	2015-01-31	10:23:46
MYLU53	3	2.223	2015-01-31	10:33:46
MYLU53	3	2.223	2015-01-31	10:43:46
MYLU53	3	2.223	2015-01-31	10:53:46
MYLU53	3	2.223	2015-01-31	11:03:46
MYLU53	3	2.223	2015-01-31	11:13:46
MYLU53	3	2.21	2015-01-31	11:23:46
MYLU53	3	2.223	2015-01-31	11:33:46
MYLU53	3	2.182	2015-01-31	11:43:46
MYLU53	3	2.223	2015-01-31	11:53:46
MYLU53	3	2.21	2015-01-31	12:03:46
MYLU53	3	2.258	2015-01-31	12:13:46
MYLU53	3	2.217	2015-01-31	12:23:46
MYLU53	3	2.223	2015-01-31	12:33:46
MYLU53	3	2.182	2015-01-31	12:43:46
MYLU53	3	2.217	2015-01-31	12:53:46
MYLU53	3	2.182	2015-01-31	13:03:46
MYLU53	3	2.196	2015-01-31	13:13:46
MYLU53	3	2.189	2015-01-31	13:23:46
MYLU53	3	2.189	2015-01-31	13:33:46
MYLU53	3	2.168	2015-01-31	13:43:46
MYLU53	3	2.161	2015-01-31	13:53:46
MYLU53	3	2.203	2015-01-31	14:03:46
MYLU53	3	2.189	2015-01-31	14:13:46
MYLU53	3	2.189	2015-01-31	14:23:46
MYLU53	3	2.237	2015-01-31	14:33:46
MYLU53	3	2.106	2015-01-31	14:43:46
MYLU53	3	2.147	2015-01-31	14:53:46
MYLU53	3	2.175	2015-01-31	15:03:46
MYLU53	3	2.175	2015-01-31	15:13:46
MYLU53	3	2.189	2015-01-31	15:23:46
MYLU53	3	2.175	2015-01-31	15:33:46
MYLU53	3	2.141	2015-01-31	15:43:46
MYLU53	3	2.168	2015-01-31	15:53:46
MYLU53	3	2.182	2015-01-31	16:03:46
MYLU53	3	2.161	2015-01-31	16:13:46
MYLU53	3	2.141	2015-01-31	16:23:46
MYLU53	3	2.175	2015-01-31	16:33:46
MYLU53	3	2.182	2015-01-31	16:43:46
MYLU53	3	2.154	2015-01-31	16:53:46
MYLU53	3	2.154	2015-01-31	17:03:46
MYLU53	3	2.161	2015-01-31	17:13:46
MYLU53	3	2.127	2015-01-31	17:23:46
MYLU53	3	2.182	2015-01-31	17:33:46
MYLU53	3	2.147	2015-01-31	17:43:46
MYLU53	3	2.147	2015-01-31	17:53:46
MYLU53	3	2.134	2015-01-31	18:03:46
MYLU53	3	2.175	2015-01-31	18:13:46
MYLU53	3	2.154	2015-01-31	18:23:46
MYLU53	3	2.134	2015-01-31	18:33:46
MYLU53	3	2.175	2015-01-31	18:43:46
MYLU53	3	2.182	2015-01-31	18:53:46
MYLU53	3	2.147	2015-01-31	19:03:46
MYLU53	3	2.106	2015-01-31	19:13:46
MYLU53	3	2.161	2015-01-31	19:23:46
MYLU53	3	2.147	2015-01-31	19:33:46
MYLU53	3	2.134	2015-01-31	19:43:46
MYLU53	3	2.113	2015-01-31	19:53:46
MYLU53	3	2.099	2015-01-31	20:03:46
MYLU53	3	2.154	2015-01-31	20:13:46
MYLU53	3	2.12	2015-01-31	20:23:46
MYLU53	3	2.134	2015-01-31	20:33:46
MYLU53	3	2.134	2015-01-31	20:43:46
MYLU53	3	2.106	2015-01-31	20:53:46
MYLU53	3	2.12	2015-01-31	21:03:46
MYLU53	3	2.113	2015-01-31	21:13:46
MYLU53	3	2.106	2015-01-31	21:23:46
MYLU53	3	2.099	2015-01-31	21:33:46
MYLU53	3	2.078	2015-01-31	21:43:46
MYLU53	3	2.071	2015-01-31	21:53:46
MYLU53	3	2.127	2015-01-31	22:03:46
MYLU53	3	2.092	2015-01-31	22:13:46
MYLU53	3	2.099	2015-01-31	22:23:46
MYLU53	3	2.065	2015-01-31	22:33:46
MYLU53	3	2.078	2015-01-31	22:43:46
MYLU53	3	2.065	2015-01-31	22:53:46
MYLU53	3	2.071	2015-01-31	23:03:46
MYLU53	3	2.078	2015-01-31	23:13:46
MYLU53	3	2.058	2015-01-31	23:23:46
MYLU53	3	2.009	2015-01-31	23:33:46
MYLU53	3	2.078	2015-01-31	23:43:46
MYLU53	3	2.058	2015-01-31	23:53:46
MYLU53	3	2.085	2015-02-01	00:03:46
MYLU53	3	2.037	2015-02-01	00:13:46
MYLU53	3	2.078	2015-02-01	00:23:46
MYLU53	3	2.065	2015-02-01	00:33:46
MYLU53	3	2.044	2015-02-01	00:43:46
MYLU53	3	2.085	2015-02-01	00:53:46
MYLU53	3	2.023	2015-02-01	01:03:46
MYLU53	3	2.044	2015-02-01	01:13:46
MYLU53	3	2.071	2015-02-01	01:23:46
MYLU53	3	2.099	2015-02-01	01:33:46
MYLU53	3	2.078	2015-02-01	01:43:46
MYLU53	3	2.051	2015-02-01	01:53:46
MYLU53	3	2.037	2015-02-01	02:03:46
MYLU53	3	2.044	2015-02-01	02:13:46
MYLU53	3	2.044	2015-02-01	02:23:46
MYLU53	3	2.037	2015-02-01	02:33:46
MYLU53	3	2.071	2015-02-01	02:43:46
MYLU53	3	2.044	2015-02-01	02:53:46
MYLU53	3	2.016	2015-02-01	03:03:46
MYLU53	3	2.023	2015-02-01	03:13:46
MYLU53	3	2.009	2015-02-01	03:23:46
MYLU53	3	2.058	2015-02-01	03:33:46
MYLU53	3	2.023	2015-02-01	03:43:46
MYLU53	3	2.023	2015-02-01	03:53:46
MYLU53	3	1.989	2015-02-01	04:03:46
MYLU53	3	2.016	2015-02-01	04:13:46
MYLU53	3	2.037	2015-02-01	04:23:46
MYLU53	3	2.03	2015-02-01	04:33:46
MYLU53	3	2.051	2015-02-01	04:43:46
MYLU53	3	2.023	2015-02-01	04:53:46
MYLU53	3	2.002	2015-02-01	05:03:46
MYLU53	3	2.023	2015-02-01	05:13:46
MYLU53	3	2.03	2015-02-01	05:23:46
MYLU53	3	2.002	2015-02-01	05:33:46
MYLU53	3	1.989	2015-02-01	05:43:46
MYLU53	3	2.023	2015-02-01	05:53:46
MYLU53	3	2.044	2015-02-01	06:03:46
MYLU53	3	2.037	2015-02-01	06:13:46
MYLU53	3	1.961	2015-02-01	06:23:46
MYLU53	3	2.016	2015-02-01	06:33:46
MYLU53	3	1.989	2015-02-01	06:43:46
MYLU53	3	2.037	2015-02-01	06:53:46
MYLU53	3	1.961	2015-02-01	07:03:46
MYLU53	3	1.94	2015-02-01	07:13:46
MYLU53	3	1.968	2015-02-01	07:23:46
MYLU53	3	1.906	2015-02-01	07:33:46
MYLU53	3	1.996	2015-02-01	07:43:46
MYLU53	3	1.961	2015-02-01	07:53:46
MYLU53	3	1.926	2015-02-01	08:03:46
MYLU53	3	1.996	2015-02-01	08:13:46
MYLU53	3	1.989	2015-02-01	08:23:46
MYLU53	3	1.926	2015-02-01	08:33:46
MYLU53	3	2.009	2015-02-01	08:43:46
MYLU53	3	2.03	2015-02-01	08:53:46
MYLU53	3	1.961	2015-02-01	09:03:46
MYLU53	3	1.961	2015-02-01	09:13:46
MYLU53	3	1.947	2015-02-01	09:23:46
MYLU53	3	2.016	2015-02-01	09:33:46
MYLU53	3	1.975	2015-02-01	09:43:46
MYLU53	3	1.982	2015-02-01	09:53:46
MYLU53	3	1.975	2015-02-01	10:03:46
MYLU53	3	1.947	2015-02-01	10:13:46
MYLU53	3	1.968	2015-02-01	10:23:46
MYLU53	3	1.982	2015-02-01	10:33:46
MYLU53	3	1.989	2015-02-01	10:43:46
MYLU53	3	1.933	2015-02-01	10:53:46
MYLU53	3	2.009	2015-02-01	11:03:46
MYLU53	3	1.968	2015-02-01	11:13:46
MYLU53	3	1.968	2015-02-01	11:23:46
MYLU53	3	1.94	2015-02-01	11:33:46
MYLU53	3	1.926	2015-02-01	11:43:46
MYLU53	3	1.975	2015-02-01	11:53:46
MYLU53	3	2.002	2015-02-01	12:03:46
MYLU53	3	1.926	2015-02-01	12:13:46
MYLU53	3	1.989	2015-02-01	12:23:46
MYLU53	3	1.996	2015-02-01	12:33:46
MYLU53	3	1.954	2015-02-01	12:43:46
MYLU53	3	1.968	2015-02-01	12:53:46
MYLU53	3	1.906	2015-02-01	13:03:46
MYLU53	3	1.996	2015-02-01	13:13:46
MYLU53	3	2.03	2015-02-01	13:23:46
MYLU53	3	1.989	2015-02-01	13:33:46
MYLU53	3	1.982	2015-02-01	13:43:46
MYLU53	3	1.968	2015-02-01	13:53:46
MYLU53	3	1.982	2015-02-01	14:03:46
MYLU53	3	2.009	2015-02-01	14:13:46
MYLU53	3	1.975	2015-02-01	14:23:46
MYLU53	3	1.933	2015-02-01	14:33:46
MYLU53	3	1.968	2015-02-01	14:43:46
MYLU53	3	1.913	2015-02-01	14:53:46
MYLU53	3	2.016	2015-02-01	15:03:46
MYLU53	3	1.975	2015-02-01	15:13:46
MYLU53	3	2.023	2015-02-01	15:23:46
MYLU53	3	2.002	2015-02-01	15:33:46
MYLU53	3	1.996	2015-02-01	15:43:46
MYLU53	3	2.03	2015-02-01	15:53:46
MYLU53	3	1.961	2015-02-01	16:03:46
MYLU53	3	1.975	2015-02-01	16:13:46
MYLU53	3	1.899	2015-02-01	16:23:46
MYLU53	3	1.947	2015-02-01	16:33:46
MYLU53	3	2.002	2015-02-01	16:43:46
MYLU53	3	2.016	2015-02-01	16:53:46
MYLU53	3	1.92	2015-02-01	17:03:46
MYLU53	3	1.954	2015-02-01	17:13:46
MYLU53	3	1.913	2015-02-01	17:23:46
MYLU53	3	2.03	2015-02-01	17:33:46
MYLU53	3	1.947	2015-02-01	17:43:46
MYLU53	3	1.961	2015-02-01	17:53:46
MYLU53	3	1.989	2015-02-01	18:03:46
MYLU53	3	1.961	2015-02-01	18:13:46
MYLU53	3	2.002	2015-02-01	18:23:46
MYLU53	3	1.926	2015-02-01	18:33:46
MYLU53	3	1.947	2015-02-01	18:43:46
MYLU53	3	1.968	2015-02-01	18:53:46
MYLU53	3	1.926	2015-02-01	19:03:46
MYLU53	3	1.989	2015-02-01	19:13:46
MYLU53	3	1.947	2015-02-01	19:23:46
MYLU53	3	1.961	2015-02-01	19:33:46
MYLU53	3	1.926	2015-02-01	19:43:46
MYLU53	3	2.016	2015-02-01	19:53:46
MYLU53	3	1.899	2015-02-01	20:03:46
MYLU53	3	1.954	2015-02-01	20:13:46
MYLU53	3	1.989	2015-02-01	20:23:46
MYLU53	3	1.871	2015-02-01	20:33:46
MYLU53	3	1.933	2015-02-01	20:43:46
MYLU53	3	2.009	2015-02-01	20:53:46
MYLU53	3	1.947	2015-02-01	21:03:46
MYLU53	3	1.996	2015-02-01	21:13:46
MYLU53	3	1.954	2015-02-01	21:23:46
MYLU53	3	1.94	2015-02-01	21:33:46
MYLU53	3	1.94	2015-02-01	21:43:46
MYLU53	3	1.94	2015-02-01	21:53:46
MYLU53	3	1.94	2015-02-01	22:03:46
MYLU53	3	1.947	2015-02-01	22:13:46
MYLU53	3	1.913	2015-02-01	22:23:46
MYLU53	3	1.975	2015-02-01	22:33:46
MYLU53	3	1.92	2015-02-01	22:43:46
MYLU53	3	1.975	2015-02-01	22:53:46
MYLU53	3	1.975	2015-02-01	23:03:46
MYLU53	3	1.996	2015-02-01	23:13:46
MYLU53	3	1.926	2015-02-01	23:23:46
MYLU53	3	1.954	2015-02-01	23:33:46
MYLU53	3	1.899	2015-02-01	23:43:46
MYLU53	3	1.899	2015-02-01	23:53:46
MYLU53	3	1.892	2015-02-02	00:03:46
MYLU53	3	1.947	2015-02-02	00:13:46
MYLU53	3	1.871	2015-02-02	00:23:46
MYLU53	3	1.864	2015-02-02	00:33:46
MYLU53	3	1.864	2015-02-02	00:43:46
MYLU53	3	1.92	2015-02-02	00:53:46
MYLU53	3	1.85	2015-02-02	01:03:46
MYLU53	3	1.885	2015-02-02	01:13:46
MYLU53	3	1.92	2015-02-02	01:23:46
MYLU53	3	1.885	2015-02-02	01:33:46
MYLU53	3	1.802	2015-02-02	01:43:46
MYLU53	3	1.844	2015-02-02	01:53:46
MYLU53	3	1.92	2015-02-02	02:03:46
MYLU53	3	1.857	2015-02-02	02:13:46
MYLU53	3	1.83	2015-02-02	02:23:46
MYLU53	3	1.899	2015-02-02	02:33:46
MYLU53	3	1.857	2015-02-02	02:43:46
MYLU53	3	1.85	2015-02-02	02:53:46
MYLU53	3	1.857	2015-02-02	03:03:46
MYLU53	3	1.878	2015-02-02	03:13:46
MYLU53	3	1.864	2015-02-02	03:23:46
MYLU53	3	1.837	2015-02-02	03:33:46
MYLU53	3	1.85	2015-02-02	03:43:46
MYLU53	3	1.885	2015-02-02	03:53:46
MYLU53	3	1.857	2015-02-02	04:03:46
MYLU53	3	1.85	2015-02-02	04:13:46
MYLU53	3	1.926	2015-02-02	04:23:46
MYLU53	3	1.885	2015-02-02	04:33:46
MYLU53	3	1.871	2015-02-02	04:43:46
MYLU53	3	1.857	2015-02-02	04:53:46
MYLU53	3	1.878	2015-02-02	05:03:46
MYLU53	3	1.83	2015-02-02	05:13:46
MYLU53	3	1.857	2015-02-02	05:23:46
MYLU53	3	1.816	2015-02-02	05:33:46
MYLU53	3	1.892	2015-02-02	05:43:46
MYLU53	3	1.864	2015-02-02	05:53:46
MYLU53	3	1.864	2015-02-02	06:03:46
MYLU53	3	1.837	2015-02-02	06:13:46
MYLU53	3	1.871	2015-02-02	06:23:46
MYLU53	3	1.85	2015-02-02	06:33:46
MYLU53	3	1.809	2015-02-02	06:43:46
MYLU53	3	1.857	2015-02-02	06:53:46
MYLU53	3	1.844	2015-02-02	07:03:46
MYLU53	3	1.809	2015-02-02	07:13:46
MYLU53	3	1.871	2015-02-02	07:23:46
MYLU53	3	1.857	2015-02-02	07:33:46
MYLU53	3	1.823	2015-02-02	07:43:46
MYLU53	3	1.837	2015-02-02	07:53:46
MYLU53	3	1.864	2015-02-02	08:03:46
MYLU53	3	1.857	2015-02-02	08:13:46
MYLU53	3	1.83	2015-02-02	08:23:46
MYLU53	3	1.837	2015-02-02	08:33:46
MYLU53	3	1.844	2015-02-02	08:43:46
MYLU53	3	1.823	2015-02-02	08:53:46
MYLU53	3	1.837	2015-02-02	09:03:46
MYLU53	3	1.809	2015-02-02	09:13:46
MYLU53	3	1.864	2015-02-02	09:23:46
MYLU53	3	1.885	2015-02-02	09:33:46
MYLU53	3	1.837	2015-02-02	09:43:46
MYLU53	3	1.864	2015-02-02	09:53:46
MYLU53	3	1.864	2015-02-02	10:03:46
MYLU53	3	1.85	2015-02-02	10:13:46
MYLU53	3	1.83	2015-02-02	10:23:46
MYLU53	3	1.844	2015-02-02	10:33:46
MYLU53	3	1.844	2015-02-02	10:43:46
MYLU53	3	1.857	2015-02-02	10:53:46
MYLU53	3	1.823	2015-02-02	11:03:46
MYLU53	3	1.844	2015-02-02	11:13:46
MYLU53	3	1.857	2015-02-02	11:23:46
MYLU53	3	1.857	2015-02-02	11:33:46
MYLU53	3	1.802	2015-02-02	11:43:46
MYLU53	3	1.857	2015-02-02	11:53:46
MYLU53	3	1.864	2015-02-02	12:03:46
MYLU53	3	1.864	2015-02-02	12:13:46
MYLU53	3	1.823	2015-02-02	12:23:46
MYLU53	3	1.857	2015-02-02	12:33:46
MYLU53	3	1.802	2015-02-02	12:43:46
MYLU53	3	1.871	2015-02-02	12:53:46
MYLU53	3	1.857	2015-02-02	13:03:46
MYLU53	3	1.823	2015-02-02	13:13:46
MYLU53	3	1.809	2015-02-02	13:23:46
MYLU53	3	1.844	2015-02-02	13:33:46
MYLU53	3	1.899	2015-02-02	13:43:46
MYLU53	3	1.85	2015-02-02	13:53:46
MYLU53	3	1.837	2015-02-02	14:03:46
MYLU53	3	1.844	2015-02-02	14:13:46
MYLU53	3	1.83	2015-02-02	14:23:46
MYLU53	3	1.816	2015-02-02	14:33:46
MYLU53	3	1.823	2015-02-02	14:43:46
MYLU53	3	1.816	2015-02-02	14:53:46
MYLU53	3	1.844	2015-02-02	15:03:46
MYLU53	3	1.816	2015-02-02	15:13:46
MYLU53	3	1.837	2015-02-02	15:23:46
MYLU53	3	1.837	2015-02-02	15:33:46
MYLU53	3	1.809	2015-02-02	15:43:46
MYLU53	3	1.864	2015-02-02	15:53:46
MYLU53	3	1.844	2015-02-02	16:03:46
MYLU53	3	1.83	2015-02-02	16:13:46
MYLU53	3	1.83	2015-02-02	16:23:46
MYLU53	3	1.823	2015-02-02	16:33:46
MYLU53	3	1.83	2015-02-02	16:43:46
MYLU53	3	1.83	2015-02-02	16:53:46
MYLU53	3	1.83	2015-02-02	17:03:46
MYLU53	3	1.809	2015-02-02	17:13:46
MYLU53	3	1.809	2015-02-02	17:23:46
MYLU53	3	1.816	2015-02-02	17:33:46
MYLU53	3	1.816	2015-02-02	17:43:46
MYLU53	3	1.816	2015-02-02	17:53:46
MYLU53	3	1.809	2015-02-02	18:03:46
MYLU53	3	1.816	2015-02-02	18:13:46
MYLU53	3	1.781	2015-02-02	18:23:46
MYLU53	3	1.823	2015-02-02	18:33:46
MYLU53	3	1.795	2015-02-02	18:43:46
MYLU53	3	1.802	2015-02-02	18:53:46
MYLU53	3	1.781	2015-02-02	19:03:46
MYLU53	3	1.802	2015-02-02	19:13:46
MYLU53	3	1.816	2015-02-02	19:23:46
MYLU53	3	1.83	2015-02-02	19:33:46
MYLU53	3	1.802	2015-02-02	19:43:46
MYLU53	3	1.809	2015-02-02	19:53:46
MYLU53	3	1.788	2015-02-02	20:03:46
MYLU53	3	1.774	2015-02-02	20:13:46
MYLU53	3	1.802	2015-02-02	20:23:46
MYLU53	3	1.781	2015-02-02	20:33:46
MYLU53	3	1.768	2015-02-02	20:43:46
MYLU53	3	1.774	2015-02-02	20:53:46
MYLU53	3	1.768	2015-02-02	21:03:46
MYLU53	3	1.788	2015-02-02	21:13:46
MYLU53	3	1.823	2015-02-02	21:23:46
MYLU53	3	1.774	2015-02-02	21:33:46
MYLU53	3	1.774	2015-02-02	21:43:46
MYLU53	3	1.761	2015-02-02	21:53:46
MYLU53	3	1.781	2015-02-02	22:03:46
MYLU53	3	1.747	2015-02-02	22:13:46
MYLU53	3	1.761	2015-02-02	22:23:46
MYLU53	3	1.768	2015-02-02	22:33:46
MYLU53	3	1.726	2015-02-02	22:43:46
MYLU53	3	1.733	2015-02-02	22:53:46
MYLU53	3	1.747	2015-02-02	23:03:46
MYLU53	3	1.761	2015-02-02	23:13:46
MYLU53	3	1.754	2015-02-02	23:23:46
MYLU53	3	1.761	2015-02-02	23:33:46
MYLU53	3	1.74	2015-02-02	23:43:46
MYLU53	3	1.726	2015-02-02	23:53:46
MYLU53	3	1.747	2015-02-03	00:03:46
MYLU53	3	1.726	2015-02-03	00:13:46
MYLU53	3	1.74	2015-02-03	00:23:46
MYLU53	3	1.726	2015-02-03	00:33:46
MYLU53	3	1.692	2015-02-03	00:43:46
MYLU53	3	1.719	2015-02-03	00:53:46
MYLU53	3	1.726	2015-02-03	01:03:46
MYLU53	3	1.698	2015-02-03	01:13:46
MYLU53	3	1.678	2015-02-03	01:23:46
MYLU53	3	1.726	2015-02-03	01:33:46
MYLU53	3	1.719	2015-02-03	01:43:46
MYLU53	3	1.692	2015-02-03	01:53:46
MYLU53	3	1.698	2015-02-03	02:03:46
MYLU53	3	1.678	2015-02-03	02:13:46
MYLU53	3	1.692	2015-02-03	02:23:46
MYLU53	3	1.671	2015-02-03	02:33:46
MYLU53	3	1.685	2015-02-03	02:43:46
MYLU53	3	1.705	2015-02-03	02:53:46
MYLU53	3	1.678	2015-02-03	03:03:46
MYLU53	3	1.657	2015-02-03	03:13:46
MYLU53	3	1.671	2015-02-03	03:23:46
MYLU53	3	1.685	2015-02-03	03:33:46
MYLU53	3	1.622	2015-02-03	03:43:46
MYLU53	3	1.671	2015-02-03	03:53:46
MYLU53	3	1.622	2015-02-03	04:03:46
MYLU53	3	1.685	2015-02-03	04:13:46
MYLU53	3	1.636	2015-02-03	04:23:46
MYLU53	3	1.622	2015-02-03	04:33:46
MYLU53	3	1.602	2015-02-03	04:43:46
MYLU53	3	1.643	2015-02-03	04:53:46
MYLU53	3	1.643	2015-02-03	05:03:46
MYLU53	3	1.629	2015-02-03	05:13:46
MYLU53	3	1.671	2015-02-03	05:23:46
MYLU53	3	1.629	2015-02-03	05:33:46
MYLU53	3	1.588	2015-02-03	05:43:46
MYLU53	3	1.629	2015-02-03	05:53:46
MYLU53	3	1.581	2015-02-03	06:03:46
MYLU53	3	1.609	2015-02-03	06:13:46
MYLU53	3	1.595	2015-02-03	06:23:46
MYLU53	3	1.595	2015-02-03	06:33:46
MYLU53	3	1.595	2015-02-03	06:43:46
MYLU53	3	1.588	2015-02-03	06:53:46
MYLU53	3	1.595	2015-02-03	07:03:46
MYLU53	3	1.56	2015-02-03	07:13:46
MYLU53	3	1.588	2015-02-03	07:23:46
MYLU53	3	1.602	2015-02-03	07:33:46
MYLU53	3	1.581	2015-02-03	07:43:46
MYLU53	3	1.567	2015-02-03	07:53:46
MYLU53	3	1.602	2015-02-03	08:03:46
MYLU53	3	1.567	2015-02-03	08:13:46
MYLU53	3	1.526	2015-02-03	08:23:46
MYLU53	3	1.56	2015-02-03	08:33:46
MYLU53	3	1.56	2015-02-03	08:43:46
MYLU53	3	1.595	2015-02-03	08:53:46
MYLU53	3	1.574	2015-02-03	09:03:46
MYLU53	3	1.56	2015-02-03	09:13:46
MYLU53	3	1.581	2015-02-03	09:23:46
MYLU53	3	1.567	2015-02-03	09:33:46
MYLU53	3	1.567	2015-02-03	09:43:46
MYLU53	3	1.567	2015-02-03	09:53:46
MYLU53	3	1.581	2015-02-03	10:03:46
MYLU53	3	1.533	2015-02-03	10:13:46
MYLU53	3	1.546	2015-02-03	10:23:46
MYLU53	3	1.553	2015-02-03	10:33:46
MYLU53	3	1.526	2015-02-03	10:43:46
MYLU53	3	1.526	2015-02-03	10:53:46
MYLU53	3	1.54	2015-02-03	11:03:46
MYLU53	3	1.553	2015-02-03	11:13:46
MYLU53	3	1.533	2015-02-03	11:23:46
MYLU53	3	1.519	2015-02-03	11:33:46
MYLU53	3	1.581	2015-02-03	11:43:46
MYLU53	3	1.526	2015-02-03	11:53:46
MYLU53	3	1.526	2015-02-03	12:03:46
MYLU53	3	1.519	2015-02-03	12:13:46
MYLU53	3	1.553	2015-02-03	12:23:46
MYLU53	3	1.533	2015-02-03	12:33:46
MYLU53	3	1.512	2015-02-03	12:43:46
MYLU53	3	1.519	2015-02-03	12:53:46
MYLU53	3	1.546	2015-02-03	13:03:46
MYLU53	3	1.491	2015-02-03	13:13:46
MYLU53	3	1.526	2015-02-03	13:23:46
MYLU53	3	1.512	2015-02-03	13:33:46
MYLU53	3	1.56	2015-02-03	13:43:46
MYLU53	3	1.512	2015-02-03	13:53:46
MYLU53	3	1.533	2015-02-03	14:03:46
MYLU53	3	1.54	2015-02-03	14:13:46
MYLU53	3	1.491	2015-02-03	14:23:46
MYLU53	3	1.519	2015-02-03	14:33:46
MYLU53	3	1.553	2015-02-03	14:43:46
MYLU53	3	1.533	2015-02-03	14:53:46
MYLU53	3	1.505	2015-02-03	15:03:46
MYLU53	3	1.533	2015-02-03	15:13:46
MYLU53	3	1.567	2015-02-03	15:23:46
MYLU53	3	1.519	2015-02-03	15:33:46
MYLU53	3	1.54	2015-02-03	15:43:46
MYLU53	3	1.533	2015-02-03	15:53:46
MYLU53	3	1.553	2015-02-03	16:03:46
MYLU53	3	1.519	2015-02-03	16:13:46
MYLU53	3	1.526	2015-02-03	16:23:46
MYLU53	3	1.54	2015-02-03	16:33:46
MYLU53	3	1.533	2015-02-03	16:43:46
MYLU53	3	1.546	2015-02-03	16:53:46
MYLU53	3	1.553	2015-02-03	17:03:46
MYLU53	3	1.553	2015-02-03	17:13:46
MYLU53	3	1.546	2015-02-03	17:23:46
MYLU53	3	1.581	2015-02-03	17:33:46
MYLU53	3	1.553	2015-02-03	17:43:46
MYLU53	3	1.553	2015-02-03	17:53:46
MYLU53	3	1.56	2015-02-03	18:03:46
MYLU53	3	1.553	2015-02-03	18:13:46
MYLU53	3	1.533	2015-02-03	18:23:46
MYLU53	3	1.574	2015-02-03	18:33:46
MYLU53	3	1.56	2015-02-03	18:43:46
MYLU53	3	1.574	2015-02-03	18:53:46
MYLU53	3	1.54	2015-02-03	19:03:46
MYLU53	3	1.533	2015-02-03	19:13:46
MYLU53	3	1.56	2015-02-03	19:23:46
MYLU53	3	1.54	2015-02-03	19:33:46
MYLU53	3	1.581	2015-02-03	19:43:46
MYLU53	3	1.581	2015-02-03	19:53:46
MYLU53	3	1.553	2015-02-03	20:03:46
MYLU53	3	1.526	2015-02-03	20:13:46
MYLU53	3	1.553	2015-02-03	20:23:46
MYLU53	3	1.533	2015-02-03	20:33:46
MYLU53	3	1.533	2015-02-03	20:43:46
MYLU53	3	1.553	2015-02-03	20:53:46
MYLU53	3	1.54	2015-02-03	21:03:46
MYLU53	3	1.574	2015-02-03	21:13:46
MYLU53	3	1.546	2015-02-03	21:23:46
MYLU53	3	1.553	2015-02-03	21:33:46
MYLU53	3	1.54	2015-02-03	21:43:46
MYLU53	3	1.546	2015-02-03	21:53:46
MYLU53	3	1.56	2015-02-03	22:03:46
MYLU53	3	1.56	2015-02-03	22:13:46
MYLU53	3	1.581	2015-02-03	22:23:46
MYLU53	3	1.553	2015-02-03	22:33:46
MYLU53	3	1.546	2015-02-03	22:43:46
MYLU53	3	1.567	2015-02-03	22:53:46
MYLU53	3	1.553	2015-02-03	23:03:46
MYLU53	3	1.546	2015-02-03	23:13:46
MYLU53	3	1.526	2015-02-03	23:23:46
MYLU53	3	1.553	2015-02-03	23:33:46
MYLU53	3	1.553	2015-02-03	23:43:46
MYLU53	3	1.526	2015-02-03	23:53:46
MYLU53	3	1.54	2015-02-04	00:03:46
MYLU53	3	1.56	2015-02-04	00:13:46
MYLU53	3	1.581	2015-02-04	00:23:46
MYLU53	3	1.519	2015-02-04	00:33:46
MYLU53	3	1.567	2015-02-04	00:43:46
MYLU53	3	1.505	2015-02-04	00:53:46
MYLU53	3	1.54	2015-02-04	01:03:46
MYLU53	3	1.574	2015-02-04	01:13:46
MYLU53	3	1.54	2015-02-04	01:23:46
MYLU53	3	1.553	2015-02-04	01:33:46
MYLU53	3	1.526	2015-02-04	01:43:46
MYLU53	3	1.526	2015-02-04	01:53:46
MYLU53	3	1.546	2015-02-04	02:03:46
MYLU53	3	1.54	2015-02-04	02:13:46
MYLU53	3	1.526	2015-02-04	02:23:46
MYLU53	3	1.526	2015-02-04	02:33:46
MYLU53	3	1.533	2015-02-04	02:43:46
MYLU53	3	1.533	2015-02-04	02:53:46
MYLU53	3	1.533	2015-02-04	03:03:46
MYLU53	3	1.54	2015-02-04	03:13:46
MYLU53	3	1.526	2015-02-04	03:23:46
MYLU53	3	1.526	2015-02-04	03:33:46
MYLU53	3	1.505	2015-02-04	03:43:46
MYLU53	3	1.526	2015-02-04	03:53:46
MYLU53	3	1.519	2015-02-04	04:03:46
MYLU53	3	1.526	2015-02-04	04:13:46
MYLU53	3	1.526	2015-02-04	04:23:46
MYLU53	3	1.533	2015-02-04	04:33:46
MYLU53	3	1.505	2015-02-04	04:43:46
MYLU53	3	1.567	2015-02-04	04:53:46
MYLU53	3	1.505	2015-02-04	05:03:46
MYLU53	3	1.519	2015-02-04	05:13:46
MYLU53	3	1.512	2015-02-04	05:23:46
MYLU53	3	1.546	2015-02-04	05:33:46
MYLU53	3	1.477	2015-02-04	05:43:46
MYLU53	3	1.56	2015-02-04	05:53:46
MYLU53	3	1.574	2015-02-04	06:03:46
MYLU53	3	1.533	2015-02-04	06:13:46
MYLU53	3	1.519	2015-02-04	06:23:46
MYLU53	3	1.546	2015-02-04	06:33:46
MYLU53	3	1.602	2015-02-04	06:43:46
MYLU53	3	1.54	2015-02-04	06:53:46
MYLU53	3	1.581	2015-02-04	07:03:46
MYLU53	3	1.533	2015-02-04	07:13:46
MYLU53	3	1.546	2015-02-04	07:23:46
MYLU53	3	1.553	2015-02-04	07:33:46
MYLU53	3	1.574	2015-02-04	07:43:46
MYLU53	3	1.56	2015-02-04	07:53:46
MYLU53	3	1.526	2015-02-04	08:03:46
MYLU53	3	1.519	2015-02-04	08:13:46
MYLU53	3	1.526	2015-02-04	08:23:46
MYLU53	3	1.54	2015-02-04	08:33:46
MYLU53	3	1.526	2015-02-04	08:43:46
MYLU53	3	1.526	2015-02-04	08:53:46
MYLU53	3	1.519	2015-02-04	09:03:46
MYLU53	3	1.533	2015-02-04	09:13:46
MYLU53	3	1.54	2015-02-04	09:23:46
MYLU53	3	1.546	2015-02-04	09:33:46
MYLU53	3	1.546	2015-02-04	09:43:46
MYLU53	3	1.54	2015-02-04	09:53:46
MYLU53	3	1.519	2015-02-04	10:03:46
MYLU53	3	1.526	2015-02-04	10:13:46
MYLU53	3	1.574	2015-02-04	10:23:46
MYLU53	3	1.533	2015-02-04	10:33:46
MYLU53	3	1.533	2015-02-04	10:43:46
MYLU53	3	1.533	2015-02-04	10:53:46
MYLU53	3	1.567	2015-02-04	11:03:46
MYLU53	3	1.553	2015-02-04	11:13:46
MYLU53	3	1.533	2015-02-04	11:23:46
MYLU53	3	1.567	2015-02-04	11:33:46
MYLU53	3	1.54	2015-02-04	11:43:46
MYLU53	3	1.526	2015-02-04	11:53:46
MYLU53	3	1.553	2015-02-04	12:03:46
MYLU53	3	1.574	2015-02-04	12:13:46
MYLU53	3	1.505	2015-02-04	12:23:46
MYLU53	3	1.595	2015-02-04	12:33:46
MYLU53	3	1.553	2015-02-04	12:43:46
MYLU53	3	1.588	2015-02-04	12:53:46
MYLU53	3	1.588	2015-02-04	13:03:46
MYLU53	3	1.581	2015-02-04	13:13:46
MYLU53	3	1.567	2015-02-04	13:23:46
MYLU53	3	1.588	2015-02-04	13:33:46
MYLU53	3	1.588	2015-02-04	13:43:46
MYLU53	3	1.609	2015-02-04	13:53:46
MYLU53	3	1.526	2015-02-04	14:03:46
MYLU53	3	1.636	2015-02-04	14:13:46
MYLU53	3	1.595	2015-02-04	14:23:46
MYLU53	3	1.622	2015-02-04	14:33:46
MYLU53	3	1.629	2015-02-04	14:43:46
MYLU53	3	1.574	2015-02-04	14:53:46
MYLU53	3	1.588	2015-02-04	15:03:46
MYLU53	3	1.581	2015-02-04	15:13:46
MYLU53	3	1.629	2015-02-04	15:23:46
MYLU53	3	1.56	2015-02-04	15:33:46
MYLU53	3	1.609	2015-02-04	15:43:46
MYLU53	3	1.567	2015-02-04	15:53:46
MYLU53	3	1.636	2015-02-04	16:03:46
MYLU53	3	1.629	2015-02-04	16:13:46
MYLU53	3	1.622	2015-02-04	16:23:46
MYLU53	3	1.588	2015-02-04	16:33:46
MYLU53	3	1.616	2015-02-04	16:43:46
MYLU53	3	1.602	2015-02-04	16:53:46
MYLU53	3	1.629	2015-02-04	17:03:46
MYLU53	3	1.602	2015-02-04	17:13:46
MYLU53	3	1.629	2015-02-04	17:23:46
MYLU53	3	1.602	2015-02-04	17:33:46
MYLU53	3	1.622	2015-02-04	17:43:46
MYLU53	3	1.616	2015-02-04	17:53:46
MYLU53	3	1.664	2015-02-04	18:03:46
MYLU53	3	1.602	2015-02-04	18:13:46
MYLU53	3	1.636	2015-02-04	18:23:46
MYLU53	3	1.643	2015-02-04	18:33:46
MYLU53	3	1.622	2015-02-04	18:43:46
MYLU53	3	1.629	2015-02-04	18:53:46
MYLU53	3	1.643	2015-02-04	19:03:46
MYLU53	3	1.65	2015-02-04	19:13:46
MYLU53	3	1.657	2015-02-04	19:23:46
MYLU53	3	1.657	2015-02-04	19:33:46
MYLU53	3	1.664	2015-02-04	19:43:46
MYLU53	3	1.657	2015-02-04	19:53:46
MYLU53	3	1.671	2015-02-04	20:03:46
MYLU53	3	1.685	2015-02-04	20:13:46
MYLU53	3	1.671	2015-02-04	20:23:46
MYLU53	3	1.657	2015-02-04	20:33:46
MYLU53	3	1.678	2015-02-04	20:43:46
MYLU53	3	1.692	2015-02-04	20:53:46
MYLU53	3	1.685	2015-02-04	21:03:46
MYLU53	3	1.657	2015-02-04	21:13:46
MYLU53	3	1.671	2015-02-04	21:23:46
MYLU53	3	1.719	2015-02-04	21:33:46
MYLU53	3	1.698	2015-02-04	21:43:46
MYLU53	3	1.671	2015-02-04	21:53:46
MYLU53	3	1.685	2015-02-04	22:03:46
MYLU53	3	1.671	2015-02-04	22:13:46
MYLU53	3	1.692	2015-02-04	22:23:46
MYLU53	3	1.698	2015-02-04	22:33:46
MYLU53	3	1.685	2015-02-04	22:43:46
MYLU53	3	1.705	2015-02-04	22:53:46
MYLU53	3	1.712	2015-02-04	23:03:46
MYLU53	3	1.712	2015-02-04	23:13:46
MYLU53	3	1.726	2015-02-04	23:23:46
MYLU53	3	1.698	2015-02-04	23:33:46
MYLU53	3	1.678	2015-02-04	23:43:46
MYLU53	3	1.74	2015-02-04	23:53:46
MYLU53	3	1.705	2015-02-05	00:03:46
MYLU53	3	1.712	2015-02-05	00:13:46
MYLU53	3	1.712	2015-02-05	00:23:46
MYLU53	3	1.685	2015-02-05	00:33:46
MYLU53	3	1.74	2015-02-05	00:43:46
MYLU53	3	1.705	2015-02-05	00:53:46
MYLU53	3	1.74	2015-02-05	01:03:46
MYLU53	3	1.74	2015-02-05	01:13:46
MYLU53	3	1.698	2015-02-05	01:23:46
MYLU53	3	1.726	2015-02-05	01:33:46
MYLU53	3	1.705	2015-02-05	01:43:46
MYLU53	3	1.774	2015-02-05	01:53:46
MYLU53	3	1.747	2015-02-05	02:03:46
MYLU53	3	1.719	2015-02-05	02:13:46
MYLU53	3	1.747	2015-02-05	02:23:46
MYLU53	3	1.747	2015-02-05	02:33:46
MYLU53	3	1.768	2015-02-05	02:43:46
MYLU53	3	1.74	2015-02-05	02:53:46
MYLU53	3	1.74	2015-02-05	03:03:46
MYLU53	3	1.733	2015-02-05	03:13:46
MYLU53	3	1.747	2015-02-05	03:23:46
MYLU53	3	1.733	2015-02-05	03:33:46
MYLU53	3	1.774	2015-02-05	03:43:46
MYLU53	3	1.74	2015-02-05	03:53:46
MYLU53	3	1.768	2015-02-05	04:03:46
MYLU53	3	1.802	2015-02-05	04:13:46
MYLU53	3	1.788	2015-02-05	04:23:46
MYLU53	3	1.774	2015-02-05	04:33:46
MYLU53	3	1.774	2015-02-05	04:43:46
MYLU53	3	1.761	2015-02-05	04:53:46
MYLU53	3	1.747	2015-02-05	05:03:46
MYLU53	3	1.754	2015-02-05	05:13:46
MYLU53	3	1.788	2015-02-05	05:23:46
MYLU53	3	1.74	2015-02-05	05:33:46
MYLU53	3	1.795	2015-02-05	05:43:46
MYLU53	3	1.788	2015-02-05	05:53:46
MYLU53	3	1.795	2015-02-05	06:03:46
MYLU53	3	1.809	2015-02-05	06:13:46
MYLU53	3	1.761	2015-02-05	06:23:46
MYLU53	3	1.768	2015-02-05	06:33:46
MYLU53	3	1.774	2015-02-05	06:43:46
MYLU53	3	1.816	2015-02-05	06:53:46
MYLU53	3	1.816	2015-02-05	07:03:46
MYLU53	3	1.802	2015-02-05	07:13:46
MYLU53	3	1.761	2015-02-05	07:23:46
MYLU53	3	1.802	2015-02-05	07:33:46
MYLU53	3	1.795	2015-02-05	07:43:46
MYLU53	3	1.809	2015-02-05	07:53:46
MYLU53	3	1.781	2015-02-05	08:03:46
MYLU53	3	1.802	2015-02-05	08:13:46
MYLU53	3	1.809	2015-02-05	08:23:46
MYLU53	3	1.837	2015-02-05	08:33:46
MYLU53	3	1.823	2015-02-05	08:43:46
MYLU53	3	1.781	2015-02-05	08:53:46
MYLU53	3	1.844	2015-02-05	09:03:46
MYLU53	3	1.809	2015-02-05	09:13:46
MYLU53	3	1.83	2015-02-05	09:23:46
MYLU53	3	1.809	2015-02-05	09:33:46
MYLU53	3	1.774	2015-02-05	09:43:46
MYLU53	3	1.795	2015-02-05	09:53:46
MYLU53	3	1.788	2015-02-05	10:03:46
MYLU53	3	1.795	2015-02-05	10:13:46
MYLU53	3	1.823	2015-02-05	10:23:46
MYLU53	3	1.83	2015-02-05	10:33:46
MYLU53	3	1.802	2015-02-05	10:43:46
MYLU53	3	1.781	2015-02-05	10:53:46
MYLU53	3	1.768	2015-02-05	11:03:46
MYLU53	3	1.788	2015-02-05	11:13:46
MYLU53	3	1.774	2015-02-05	11:23:46
MYLU53	3	1.774	2015-02-05	11:33:46
MYLU53	3	1.823	2015-02-05	11:43:46
MYLU53	3	1.816	2015-02-05	11:53:46
MYLU53	3	1.823	2015-02-05	12:03:46
MYLU53	3	1.802	2015-02-05	12:13:46
MYLU53	3	1.823	2015-02-05	12:23:46
MYLU53	3	1.809	2015-02-05	12:33:46
MYLU53	3	1.809	2015-02-05	12:43:46
MYLU53	3	1.802	2015-02-05	12:53:46
MYLU53	3	1.816	2015-02-05	13:03:46
MYLU53	3	1.788	2015-02-05	13:13:46
MYLU53	3	1.802	2015-02-05	13:23:46
MYLU53	3	1.823	2015-02-05	13:33:46
MYLU53	3	1.83	2015-02-05	13:43:46
MYLU53	3	1.816	2015-02-05	13:53:46
MYLU53	3	1.802	2015-02-05	14:03:46
MYLU53	3	1.802	2015-02-05	14:13:46
MYLU53	3	1.837	2015-02-05	14:23:46
MYLU53	3	1.823	2015-02-05	14:33:46
MYLU53	3	1.823	2015-02-05	14:43:46
MYLU53	3	1.83	2015-02-05	14:53:46
MYLU53	3	1.871	2015-02-05	15:03:46
MYLU53	3	1.809	2015-02-05	15:13:46
MYLU53	3	1.816	2015-02-05	15:23:46
MYLU53	3	1.809	2015-02-05	15:33:46
MYLU53	3	1.795	2015-02-05	15:43:46
MYLU53	3	1.83	2015-02-05	15:53:46
MYLU53	3	1.823	2015-02-05	16:03:46
MYLU53	3	1.837	2015-02-05	16:13:46
MYLU53	3	1.816	2015-02-05	16:23:46
MYLU53	3	1.816	2015-02-05	16:33:46
MYLU53	3	1.795	2015-02-05	16:43:46
MYLU53	3	1.83	2015-02-05	16:53:46
MYLU53	3	1.795	2015-02-05	17:03:46
MYLU53	3	1.809	2015-02-05	17:13:46
MYLU53	3	1.795	2015-02-05	17:23:46
MYLU53	3	1.802	2015-02-05	17:33:46
MYLU53	3	1.823	2015-02-05	17:43:46
MYLU53	3	1.816	2015-02-05	17:53:46
MYLU53	3	1.802	2015-02-05	18:03:46
MYLU53	3	1.823	2015-02-05	18:13:46
MYLU53	3	1.844	2015-02-05	18:23:46
MYLU53	3	1.837	2015-02-05	18:33:46
MYLU53	3	1.781	2015-02-05	18:43:46
MYLU53	3	1.844	2015-02-05	18:53:46
MYLU53	3	1.816	2015-02-05	19:03:46
MYLU53	3	1.788	2015-02-05	19:13:46
MYLU53	3	1.802	2015-02-05	19:23:46
MYLU53	3	1.781	2015-02-05	19:33:46
MYLU53	3	1.809	2015-02-05	19:43:46
MYLU53	3	1.795	2015-02-05	19:53:46
MYLU53	3	1.774	2015-02-05	20:03:46
MYLU53	3	1.802	2015-02-05	20:13:46
MYLU53	3	1.774	2015-02-05	20:23:46
MYLU53	3	1.768	2015-02-05	20:33:46
MYLU53	3	1.802	2015-02-05	20:43:46
MYLU53	3	1.768	2015-02-05	20:53:46
MYLU53	3	1.761	2015-02-05	21:03:46
MYLU53	3	1.802	2015-02-05	21:13:46
MYLU53	3	1.781	2015-02-05	21:23:46
MYLU53	3	1.774	2015-02-05	21:33:46
MYLU53	3	1.754	2015-02-05	21:43:46
MYLU53	3	1.747	2015-02-05	21:53:46
MYLU53	3	1.781	2015-02-05	22:03:46
MYLU53	3	1.781	2015-02-05	22:13:46
MYLU53	3	1.781	2015-02-05	22:23:46
MYLU53	3	1.747	2015-02-05	22:33:46
MYLU53	3	1.761	2015-02-05	22:43:46
MYLU53	3	1.726	2015-02-05	22:53:46
MYLU53	3	1.74	2015-02-05	23:03:46
MYLU53	3	1.747	2015-02-05	23:13:46
MYLU53	3	1.719	2015-02-05	23:23:46
MYLU53	3	1.761	2015-02-05	23:33:46
MYLU53	3	1.712	2015-02-05	23:43:46
MYLU53	3	1.698	2015-02-05	23:53:46
MYLU53	3	1.719	2015-02-06	00:03:46
MYLU53	3	1.719	2015-02-06	00:13:46
MYLU53	3	1.712	2015-02-06	00:23:46
MYLU53	3	1.712	2015-02-06	00:33:46
MYLU53	3	1.705	2015-02-06	00:43:46
MYLU53	3	1.692	2015-02-06	00:53:46
MYLU53	3	1.698	2015-02-06	01:03:46
MYLU53	3	1.685	2015-02-06	01:13:46
MYLU53	3	1.733	2015-02-06	01:23:46
MYLU53	3	1.719	2015-02-06	01:33:46
MYLU53	3	1.712	2015-02-06	01:43:46
MYLU53	3	1.685	2015-02-06	01:53:46
MYLU53	3	1.685	2015-02-06	02:03:46
MYLU53	3	1.698	2015-02-06	02:13:46
MYLU53	3	1.678	2015-02-06	02:23:46
MYLU53	3	1.692	2015-02-06	02:33:46
MYLU53	3	1.671	2015-02-06	02:43:46
MYLU53	3	1.705	2015-02-06	02:53:46
MYLU53	3	1.671	2015-02-06	03:03:46
MYLU53	3	1.629	2015-02-06	03:13:46
MYLU53	3	1.65	2015-02-06	03:23:46
MYLU53	3	1.636	2015-02-06	03:33:46
MYLU53	3	1.616	2015-02-06	03:43:46
MYLU53	3	1.65	2015-02-06	03:53:46
MYLU53	3	1.629	2015-02-06	04:03:46
MYLU53	3	1.643	2015-02-06	04:13:46
MYLU53	3	1.622	2015-02-06	04:23:46
MYLU53	3	1.616	2015-02-06	04:33:46
MYLU53	3	1.622	2015-02-06	04:43:46
MYLU53	3	1.622	2015-02-06	04:53:46
MYLU53	3	1.581	2015-02-06	05:03:46
MYLU53	3	1.629	2015-02-06	05:13:46
MYLU53	3	1.602	2015-02-06	05:23:46
MYLU53	3	1.636	2015-02-06	05:33:46
MYLU53	3	1.581	2015-02-06	05:43:46
MYLU53	3	1.609	2015-02-06	05:53:46
MYLU53	3	1.602	2015-02-06	06:03:46
MYLU53	3	1.629	2015-02-06	06:13:46
MYLU53	3	1.622	2015-02-06	06:23:46
MYLU53	3	1.595	2015-02-06	06:33:46
MYLU53	3	1.553	2015-02-06	06:43:46
MYLU53	3	1.581	2015-02-06	06:53:46
MYLU53	3	1.567	2015-02-06	07:03:46
MYLU53	3	1.56	2015-02-06	07:13:46
MYLU53	3	1.56	2015-02-06	07:23:46
MYLU53	3	1.567	2015-02-06	07:33:46
MYLU53	3	1.574	2015-02-06	07:43:46
MYLU53	3	1.553	2015-02-06	07:53:46
MYLU53	3	1.553	2015-02-06	08:03:46
MYLU53	3	1.54	2015-02-06	08:13:46
MYLU53	3	1.553	2015-02-06	08:23:46
MYLU53	3	1.546	2015-02-06	08:33:46
MYLU53	3	1.588	2015-02-06	08:43:46
MYLU53	3	1.567	2015-02-06	08:53:46
MYLU53	3	1.533	2015-02-06	09:03:46
MYLU53	3	1.533	2015-02-06	09:13:46
MYLU53	3	1.56	2015-02-06	09:23:46
MYLU53	3	1.526	2015-02-06	09:33:46
MYLU53	3	1.519	2015-02-06	09:43:46
MYLU53	3	1.54	2015-02-06	09:53:46
MYLU53	3	1.512	2015-02-06	10:03:46
MYLU53	3	1.505	2015-02-06	10:13:46
MYLU53	3	1.54	2015-02-06	10:23:46
MYLU53	3	1.526	2015-02-06	10:33:46
MYLU53	3	1.54	2015-02-06	10:43:46
MYLU53	3	1.533	2015-02-06	10:53:46
MYLU53	3	1.546	2015-02-06	11:03:46
MYLU53	3	1.54	2015-02-06	11:13:46
MYLU53	3	1.519	2015-02-06	11:23:46
MYLU53	3	1.505	2015-02-06	11:33:46
MYLU53	3	1.526	2015-02-06	11:43:46
MYLU53	3	1.498	2015-02-06	11:53:46
MYLU53	3	1.533	2015-02-06	12:03:46
MYLU53	3	1.533	2015-02-06	12:13:46
MYLU53	3	1.498	2015-02-06	12:23:46
MYLU53	3	1.54	2015-02-06	12:33:46
MYLU53	3	1.484	2015-02-06	12:43:46
MYLU53	3	1.498	2015-02-06	12:53:46
MYLU53	3	1.498	2015-02-06	13:03:46
MYLU53	3	1.491	2015-02-06	13:13:46
MYLU53	3	1.526	2015-02-06	13:23:46
MYLU53	3	1.484	2015-02-06	13:33:46
MYLU53	3	1.484	2015-02-06	13:43:46
MYLU53	3	1.484	2015-02-06	13:53:46
MYLU53	3	1.512	2015-02-06	14:03:46
MYLU53	3	1.533	2015-02-06	14:13:46
MYLU53	3	1.505	2015-02-06	14:23:46
MYLU53	3	1.519	2015-02-06	14:33:46
MYLU53	3	1.512	2015-02-06	14:43:46
MYLU53	3	1.512	2015-02-06	14:53:46
MYLU53	3	1.519	2015-02-06	15:03:46
MYLU53	3	1.526	2015-02-06	15:13:46
MYLU53	3	1.505	2015-02-06	15:23:46
MYLU53	3	1.519	2015-02-06	15:33:46
MYLU53	3	1.512	2015-02-06	15:43:46
MYLU53	3	1.54	2015-02-06	15:53:46
MYLU53	3	1.512	2015-02-06	16:03:46
MYLU53	3	1.54	2015-02-06	16:13:46
MYLU53	3	1.519	2015-02-06	16:23:46
MYLU53	3	1.512	2015-02-06	16:33:46
MYLU53	3	1.54	2015-02-06	16:43:46
MYLU53	3	1.519	2015-02-06	16:53:46
MYLU53	3	1.567	2015-02-06	17:03:46
MYLU53	3	1.526	2015-02-06	17:13:46
MYLU53	3	1.526	2015-02-06	17:23:46
MYLU53	3	1.526	2015-02-06	17:33:46
MYLU53	3	1.581	2015-02-06	17:43:46
MYLU53	3	1.519	2015-02-06	17:53:46
MYLU53	3	1.553	2015-02-06	18:03:46
MYLU53	3	1.54	2015-02-06	18:13:46
MYLU53	3	1.546	2015-02-06	18:23:46
MYLU53	3	1.519	2015-02-06	18:33:46
MYLU53	3	1.505	2015-02-06	18:43:46
MYLU53	3	1.56	2015-02-06	18:53:46
MYLU53	3	1.526	2015-02-06	19:03:46
MYLU53	3	1.526	2015-02-06	19:13:46
MYLU53	3	1.533	2015-02-06	19:23:46
MYLU53	3	1.512	2015-02-06	19:33:46
MYLU53	3	1.512	2015-02-06	19:43:46
MYLU53	3	1.546	2015-02-06	19:53:46
MYLU53	3	1.533	2015-02-06	20:03:46
MYLU53	3	1.54	2015-02-06	20:13:46
MYLU53	3	1.546	2015-02-06	20:23:46
MYLU53	3	1.526	2015-02-06	20:33:46
MYLU53	3	1.546	2015-02-06	20:43:46
MYLU53	3	1.54	2015-02-06	20:53:46
MYLU53	3	1.498	2015-02-06	21:03:46
MYLU53	3	1.581	2015-02-06	21:13:46
MYLU53	3	1.567	2015-02-06	21:23:46
MYLU53	3	1.574	2015-02-06	21:33:46
MYLU53	3	1.553	2015-02-06	21:43:46
MYLU53	3	1.533	2015-02-06	21:53:46
MYLU53	3	1.533	2015-02-06	22:03:46
MYLU53	3	1.581	2015-02-06	22:13:46
MYLU53	3	1.546	2015-02-06	22:23:46
MYLU53	3	1.581	2015-02-06	22:33:46
MYLU53	3	1.526	2015-02-06	22:43:46
MYLU53	3	1.553	2015-02-06	22:53:46
MYLU53	3	1.54	2015-02-06	23:03:46
MYLU53	3	1.567	2015-02-06	23:13:46
MYLU53	3	1.574	2015-02-06	23:23:46
MYLU53	3	1.533	2015-02-06	23:33:46
MYLU53	3	1.567	2015-02-06	23:43:46
MYLU53	3	1.581	2015-02-06	23:53:46
MYLU53	3	1.519	2015-02-07	00:03:46
MYLU53	3	1.567	2015-02-07	00:13:46
MYLU53	3	1.533	2015-02-07	00:23:46
MYLU53	3	1.574	2015-02-07	00:33:46
MYLU53	3	1.54	2015-02-07	00:43:46
MYLU53	3	1.567	2015-02-07	00:53:46
MYLU53	3	1.526	2015-02-07	01:03:46
MYLU53	3	1.567	2015-02-07	01:13:46
MYLU53	3	1.553	2015-02-07	01:23:46
MYLU53	3	1.567	2015-02-07	01:33:46
MYLU53	3	1.553	2015-02-07	01:43:46
MYLU53	3	1.581	2015-02-07	01:53:46
MYLU53	3	1.574	2015-02-07	02:03:46
MYLU53	3	1.526	2015-02-07	02:13:46
MYLU53	3	1.595	2015-02-07	02:23:46
MYLU53	3	1.54	2015-02-07	02:33:46
MYLU53	3	1.581	2015-02-07	02:43:46
MYLU53	3	1.567	2015-02-07	02:53:46
MYLU53	3	1.553	2015-02-07	03:03:46
MYLU53	3	1.588	2015-02-07	03:13:46
MYLU53	3	1.567	2015-02-07	03:23:46
MYLU53	3	1.574	2015-02-07	03:33:46
MYLU53	3	1.588	2015-02-07	03:43:46
MYLU53	3	1.581	2015-02-07	03:53:46
MYLU53	3	1.574	2015-02-07	04:03:46
MYLU53	3	1.574	2015-02-07	04:13:46
MYLU53	3	1.553	2015-02-07	04:23:46
MYLU53	3	1.553	2015-02-07	04:33:46
MYLU53	3	1.616	2015-02-07	04:43:46
MYLU53	3	1.553	2015-02-07	04:53:46
MYLU53	3	1.54	2015-02-07	05:03:46
MYLU53	3	1.588	2015-02-07	05:13:46
MYLU53	3	1.595	2015-02-07	05:23:46
MYLU53	3	1.546	2015-02-07	05:33:46
MYLU53	3	1.609	2015-02-07	05:43:46
MYLU53	3	1.574	2015-02-07	05:53:46
MYLU53	3	1.622	2015-02-07	06:03:46
MYLU53	3	1.622	2015-02-07	06:13:46
MYLU53	3	1.567	2015-02-07	06:23:46
MYLU53	3	1.567	2015-02-07	06:33:46
MYLU53	3	1.602	2015-02-07	06:43:46
MYLU53	3	1.567	2015-02-07	06:53:46
MYLU53	3	1.581	2015-02-07	07:03:46
MYLU53	3	1.581	2015-02-07	07:13:46
MYLU53	3	1.616	2015-02-07	07:23:46
MYLU53	3	1.609	2015-02-07	07:33:46
MYLU53	3	1.567	2015-02-07	07:43:46
MYLU53	3	1.609	2015-02-07	07:53:46
MYLU53	3	1.636	2015-02-07	08:03:46
MYLU53	3	1.602	2015-02-07	08:13:46
MYLU53	3	1.581	2015-02-07	08:23:46
MYLU53	3	1.567	2015-02-07	08:33:46
MYLU53	3	1.616	2015-02-07	08:43:46
MYLU53	3	1.595	2015-02-07	08:53:46
MYLU53	3	1.595	2015-02-07	09:03:46
MYLU53	3	1.595	2015-02-07	09:13:46
MYLU53	3	1.616	2015-02-07	09:23:46
MYLU53	3	1.574	2015-02-07	09:33:46
MYLU53	3	1.581	2015-02-07	09:43:46
MYLU53	3	1.581	2015-02-07	09:53:46
MYLU53	3	1.622	2015-02-07	10:03:46
MYLU53	3	1.602	2015-02-07	10:13:46
MYLU53	3	1.616	2015-02-07	10:23:46
MYLU53	3	1.595	2015-02-07	10:33:46
MYLU53	3	1.602	2015-02-07	10:43:46
MYLU53	3	1.595	2015-02-07	10:53:46
MYLU53	3	1.616	2015-02-07	11:03:46
MYLU53	3	1.643	2015-02-07	11:13:46
MYLU53	3	1.636	2015-02-07	11:23:46
MYLU53	3	1.595	2015-02-07	11:33:46
MYLU53	3	1.622	2015-02-07	11:43:46
MYLU53	3	1.616	2015-02-07	11:53:46
MYLU53	3	1.588	2015-02-07	12:03:46
MYLU53	3	1.616	2015-02-07	12:13:46
MYLU53	3	1.629	2015-02-07	12:23:46
MYLU53	3	1.622	2015-02-07	12:33:46
MYLU53	3	1.595	2015-02-07	12:43:46
MYLU53	3	1.636	2015-02-07	12:53:46
MYLU53	3	1.629	2015-02-07	13:03:46
MYLU53	3	1.602	2015-02-07	13:13:46
MYLU53	3	1.622	2015-02-07	13:23:46
MYLU53	3	1.636	2015-02-07	13:33:46
MYLU53	3	1.602	2015-02-07	13:43:46
MYLU53	3	1.643	2015-02-07	13:53:46
MYLU53	3	1.616	2015-02-07	14:03:46
MYLU53	3	1.622	2015-02-07	14:13:46
MYLU53	3	1.636	2015-02-07	14:23:46
MYLU53	3	1.616	2015-02-07	14:33:46
MYLU53	3	1.65	2015-02-07	14:43:46
MYLU53	3	1.643	2015-02-07	14:53:46
MYLU53	3	1.636	2015-02-07	15:03:46
MYLU53	3	1.643	2015-02-07	15:13:46
MYLU53	3	1.622	2015-02-07	15:23:46
MYLU53	3	1.65	2015-02-07	15:33:46
MYLU53	3	1.657	2015-02-07	15:43:46
MYLU53	3	1.65	2015-02-07	15:53:46
MYLU53	3	1.657	2015-02-07	16:03:46
MYLU53	3	1.657	2015-02-07	16:13:46
MYLU53	3	1.664	2015-02-07	16:23:46
MYLU53	3	1.664	2015-02-07	16:33:46
MYLU53	3	1.657	2015-02-07	16:43:46
MYLU53	3	1.657	2015-02-07	16:53:46
MYLU53	3	1.629	2015-02-07	17:03:46
MYLU53	3	1.636	2015-02-07	17:13:46
MYLU53	3	1.664	2015-02-07	17:23:46
MYLU53	3	1.678	2015-02-07	17:33:46
MYLU53	3	1.657	2015-02-07	17:43:46
MYLU53	3	1.678	2015-02-07	17:53:46
MYLU53	3	1.698	2015-02-07	18:03:46
MYLU53	3	1.671	2015-02-07	18:13:46
MYLU53	3	1.664	2015-02-07	18:23:46
MYLU53	3	1.698	2015-02-07	18:33:46
MYLU53	3	1.657	2015-02-07	18:43:46
MYLU53	3	1.671	2015-02-07	18:53:46
MYLU53	3	1.65	2015-02-07	19:03:46
MYLU53	3	1.65	2015-02-07	19:13:46
MYLU53	3	1.671	2015-02-07	19:23:46
MYLU53	3	1.65	2015-02-07	19:33:46
MYLU53	3	1.65	2015-02-07	19:43:46
MYLU53	3	1.678	2015-02-07	19:53:46
MYLU53	3	1.685	2015-02-07	20:03:46
MYLU53	3	1.705	2015-02-07	20:13:46
MYLU53	3	1.698	2015-02-07	20:23:46
MYLU53	3	1.65	2015-02-07	20:33:46
MYLU53	3	1.712	2015-02-07	20:43:46
MYLU53	3	1.664	2015-02-07	20:53:46
MYLU53	3	1.678	2015-02-07	21:03:46
MYLU53	3	1.692	2015-02-07	21:13:46
MYLU53	3	1.678	2015-02-07	21:23:46
MYLU53	3	1.657	2015-02-07	21:33:46
MYLU53	3	1.685	2015-02-07	21:43:46
MYLU53	3	1.698	2015-02-07	21:53:46
MYLU53	3	1.698	2015-02-07	22:03:46
MYLU53	3	1.678	2015-02-07	22:13:46
MYLU53	3	1.643	2015-02-07	22:23:46
MYLU53	3	1.678	2015-02-07	22:33:46
MYLU53	3	1.671	2015-02-07	22:43:46
MYLU53	3	1.685	2015-02-07	22:53:46
MYLU53	3	1.65	2015-02-07	23:03:46
MYLU53	3	1.636	2015-02-07	23:13:46
MYLU53	3	1.664	2015-02-07	23:23:46
MYLU53	3	1.629	2015-02-07	23:33:46
MYLU53	3	1.671	2015-02-07	23:43:46
MYLU53	3	1.643	2015-02-07	23:53:46
MYLU53	3	1.622	2015-02-08	00:03:46
MYLU53	3	1.65	2015-02-08	00:13:46
MYLU53	3	1.657	2015-02-08	00:23:46
MYLU53	3	1.657	2015-02-08	00:33:46
MYLU53	3	1.671	2015-02-08	00:43:46
MYLU53	3	1.692	2015-02-08	00:53:46
MYLU53	3	1.678	2015-02-08	01:03:46
MYLU53	3	1.678	2015-02-08	01:13:46
MYLU53	3	1.65	2015-02-08	01:23:46
MYLU53	3	1.643	2015-02-08	01:33:46
MYLU53	3	1.657	2015-02-08	01:43:46
MYLU53	3	1.671	2015-02-08	01:53:46
MYLU53	3	1.678	2015-02-08	02:03:46
MYLU53	3	1.678	2015-02-08	02:13:46
MYLU53	3	1.629	2015-02-08	02:23:46
MYLU53	3	1.616	2015-02-08	02:33:46
MYLU53	3	1.671	2015-02-08	02:43:46
MYLU53	3	1.65	2015-02-08	02:53:46
MYLU53	3	1.643	2015-02-08	03:03:46
MYLU53	3	1.616	2015-02-08	03:13:46
MYLU53	3	1.657	2015-02-08	03:23:46
MYLU53	3	1.678	2015-02-08	03:33:46
MYLU53	3	1.685	2015-02-08	03:43:46
MYLU53	3	1.65	2015-02-08	03:53:46
MYLU53	3	1.629	2015-02-08	04:03:46
MYLU53	3	1.643	2015-02-08	04:13:46
MYLU53	3	1.65	2015-02-08	04:23:46
MYLU53	3	1.664	2015-02-08	04:33:46
MYLU53	3	1.643	2015-02-08	04:43:46
MYLU53	3	1.657	2015-02-08	04:53:46
MYLU53	3	1.671	2015-02-08	05:03:46
MYLU53	3	1.616	2015-02-08	05:13:46
MYLU53	3	1.657	2015-02-08	05:23:46
MYLU53	3	1.671	2015-02-08	05:33:46
MYLU53	3	1.636	2015-02-08	05:43:46
MYLU53	3	1.616	2015-02-08	05:53:46
MYLU53	3	1.636	2015-02-08	06:03:46
MYLU53	3	1.622	2015-02-08	06:13:46
MYLU53	3	1.629	2015-02-08	06:23:46
MYLU53	3	1.616	2015-02-08	06:33:46
MYLU53	3	1.609	2015-02-08	06:43:46
MYLU53	3	1.609	2015-02-08	06:53:46
MYLU53	3	1.616	2015-02-08	07:03:46
MYLU53	3	1.636	2015-02-08	07:13:46
MYLU53	3	1.622	2015-02-08	07:23:46
MYLU53	3	1.622	2015-02-08	07:33:46
MYLU53	3	1.636	2015-02-08	07:43:46
MYLU53	3	1.622	2015-02-08	07:53:46
MYLU53	3	1.629	2015-02-08	08:03:46
MYLU53	3	1.622	2015-02-08	08:13:46
MYLU53	3	1.616	2015-02-08	08:23:46
MYLU53	3	1.629	2015-02-08	08:33:46
MYLU53	3	1.622	2015-02-08	08:43:46
MYLU53	3	1.636	2015-02-08	08:53:46
MYLU53	3	1.636	2015-02-08	09:03:46
MYLU53	3	1.622	2015-02-08	09:13:46
MYLU53	3	1.643	2015-02-08	09:23:46
MYLU53	3	1.616	2015-02-08	09:33:46
MYLU53	3	1.609	2015-02-08	09:43:46
MYLU53	3	1.609	2015-02-08	09:53:46
MYLU53	3	1.636	2015-02-08	10:03:46
MYLU53	3	1.643	2015-02-08	10:13:46
MYLU53	3	1.629	2015-02-08	10:23:46
MYLU53	3	1.65	2015-02-08	10:33:46
MYLU53	3	1.595	2015-02-08	10:43:46
MYLU53	3	1.595	2015-02-08	10:53:46
MYLU53	3	1.616	2015-02-08	11:03:46
MYLU53	3	1.595	2015-02-08	11:13:46
MYLU53	3	1.629	2015-02-08	11:23:46
MYLU53	3	1.602	2015-02-08	11:33:46
MYLU53	3	1.602	2015-02-08	11:43:46
MYLU53	3	1.616	2015-02-08	11:53:46
MYLU53	3	1.622	2015-02-08	12:03:46
MYLU53	3	1.622	2015-02-08	12:13:46
MYLU53	3	1.588	2015-02-08	12:23:46
MYLU53	3	1.595	2015-02-08	12:33:46
MYLU53	3	1.636	2015-02-08	12:43:46
MYLU53	3	1.602	2015-02-08	12:53:46
MYLU53	3	1.602	2015-02-08	13:03:46
MYLU53	3	1.622	2015-02-08	13:13:46
MYLU53	3	1.574	2015-02-08	13:23:46
MYLU53	3	1.595	2015-02-08	13:33:46
MYLU53	3	1.616	2015-02-08	13:43:46
MYLU53	3	1.595	2015-02-08	13:53:46
MYLU53	3	1.622	2015-02-08	14:03:46
MYLU53	3	1.609	2015-02-08	14:13:46
MYLU53	3	1.602	2015-02-08	14:23:46
MYLU53	3	1.595	2015-02-08	14:33:46
MYLU53	3	1.609	2015-02-08	14:43:46
MYLU53	3	1.622	2015-02-08	14:53:46
MYLU53	3	1.581	2015-02-08	15:03:46
MYLU53	3	1.629	2015-02-08	15:13:46
MYLU53	3	1.581	2015-02-08	15:23:46
MYLU53	3	1.636	2015-02-08	15:33:46
MYLU53	3	1.595	2015-02-08	15:43:46
MYLU53	3	1.636	2015-02-08	15:53:46
MYLU53	3	1.616	2015-02-08	16:03:46
MYLU53	3	1.629	2015-02-08	16:13:46
MYLU53	3	1.616	2015-02-08	16:23:46
MYLU53	3	1.622	2015-02-08	16:33:46
MYLU53	3	1.629	2015-02-08	16:43:46
MYLU53	3	1.609	2015-02-08	16:53:46
MYLU53	3	1.588	2015-02-08	17:03:46
MYLU53	3	1.609	2015-02-08	17:13:46
MYLU53	3	1.622	2015-02-08	17:23:46
MYLU53	3	1.602	2015-02-08	17:33:46
MYLU53	3	1.609	2015-02-08	17:43:46
MYLU53	3	1.609	2015-02-08	17:53:46
MYLU53	3	1.553	2015-02-08	18:03:46
MYLU53	3	1.602	2015-02-08	18:13:46
MYLU53	3	1.595	2015-02-08	18:23:46
MYLU53	3	1.588	2015-02-08	18:33:46
MYLU53	3	1.56	2015-02-08	18:43:46
MYLU53	3	1.602	2015-02-08	18:53:46
MYLU53	3	1.595	2015-02-08	19:03:46
MYLU53	3	1.602	2015-02-08	19:13:46
MYLU53	3	1.602	2015-02-08	19:23:46
MYLU53	3	1.602	2015-02-08	19:33:46
MYLU53	3	1.595	2015-02-08	19:43:46
MYLU53	3	1.629	2015-02-08	19:53:46
MYLU53	3	1.602	2015-02-08	20:03:46
MYLU53	3	1.622	2015-02-08	20:13:46
MYLU53	3	1.588	2015-02-08	20:23:46
MYLU53	3	1.609	2015-02-08	20:33:46
MYLU53	3	1.574	2015-02-08	20:43:46
MYLU53	3	1.595	2015-02-08	20:53:46
MYLU53	3	1.602	2015-02-08	21:03:46
MYLU53	3	1.609	2015-02-08	21:13:46
MYLU53	3	1.602	2015-02-08	21:23:46
MYLU53	3	1.581	2015-02-08	21:33:46
MYLU53	3	1.609	2015-02-08	21:43:46
MYLU53	3	1.581	2015-02-08	21:53:46
MYLU53	3	1.629	2015-02-08	22:03:46
MYLU53	3	1.588	2015-02-08	22:13:46
MYLU53	3	1.616	2015-02-08	22:23:46
MYLU53	3	1.588	2015-02-08	22:33:46
MYLU53	3	1.574	2015-02-08	22:43:46
MYLU53	3	1.643	2015-02-08	22:53:46
MYLU53	3	1.609	2015-02-08	23:03:46
MYLU53	3	1.595	2015-02-08	23:13:46
MYLU53	3	1.609	2015-02-08	23:23:46
MYLU53	3	1.609	2015-02-08	23:33:46
MYLU53	3	1.602	2015-02-08	23:43:46
MYLU53	3	1.616	2015-02-08	23:53:46
MYLU53	3	1.609	2015-02-09	00:03:46
MYLU53	3	1.609	2015-02-09	00:13:46
MYLU53	3	1.636	2015-02-09	00:23:46
MYLU53	3	1.629	2015-02-09	00:33:46
MYLU53	3	1.616	2015-02-09	00:43:46
MYLU53	3	1.595	2015-02-09	00:53:46
MYLU53	3	1.616	2015-02-09	01:03:46
MYLU53	3	1.595	2015-02-09	01:13:46
MYLU53	3	1.595	2015-02-09	01:23:46
MYLU53	3	1.574	2015-02-09	01:33:46
MYLU53	3	1.629	2015-02-09	01:43:46
MYLU53	3	1.588	2015-02-09	01:53:46
MYLU53	3	1.602	2015-02-09	02:03:46
MYLU53	3	1.622	2015-02-09	02:13:46
MYLU53	3	1.609	2015-02-09	02:23:46
MYLU53	3	1.595	2015-02-09	02:33:46
MYLU53	3	1.581	2015-02-09	02:43:46
MYLU53	3	1.595	2015-02-09	02:53:46
MYLU53	3	1.609	2015-02-09	03:03:46
MYLU53	3	1.602	2015-02-09	03:13:46
MYLU53	3	1.65	2015-02-09	03:23:46
MYLU53	3	1.595	2015-02-09	03:33:46
MYLU53	3	1.629	2015-02-09	03:43:46
MYLU53	3	1.602	2015-02-09	03:53:46
MYLU53	3	1.636	2015-02-09	04:03:46
MYLU53	3	1.616	2015-02-09	04:13:46
MYLU53	3	1.588	2015-02-09	04:23:46
MYLU53	3	1.595	2015-02-09	04:33:46
MYLU53	3	1.622	2015-02-09	04:43:46
MYLU53	3	1.602	2015-02-09	04:53:46
MYLU53	3	1.622	2015-02-09	05:03:46
MYLU53	3	1.636	2015-02-09	05:13:46
MYLU53	3	1.622	2015-02-09	05:23:46
MYLU53	3	1.609	2015-02-09	05:33:46
MYLU53	3	1.643	2015-02-09	05:43:46
MYLU53	3	1.616	2015-02-09	05:53:46
MYLU53	3	1.616	2015-02-09	06:03:46
MYLU53	3	1.65	2015-02-09	06:13:46
MYLU53	3	1.616	2015-02-09	06:23:46
MYLU53	3	1.629	2015-02-09	06:33:46
MYLU53	3	1.588	2015-02-09	06:43:46
MYLU53	3	1.636	2015-02-09	06:53:46
MYLU53	3	1.602	2015-02-09	07:03:46
MYLU53	3	1.616	2015-02-09	07:13:46
MYLU53	3	1.588	2015-02-09	07:23:46
MYLU53	3	1.602	2015-02-09	07:33:46
MYLU53	3	1.629	2015-02-09	07:43:46
MYLU53	3	1.664	2015-02-09	07:53:46
MYLU53	3	1.629	2015-02-09	08:03:46
MYLU53	3	1.65	2015-02-09	08:13:46
MYLU53	3	1.622	2015-02-09	08:23:46
MYLU53	3	1.636	2015-02-09	08:33:46
MYLU53	3	1.643	2015-02-09	08:43:46
MYLU53	3	1.636	2015-02-09	08:53:46
MYLU53	3	1.636	2015-02-09	09:03:46
MYLU53	3	1.65	2015-02-09	09:13:46
MYLU53	3	1.657	2015-02-09	09:23:46
MYLU53	3	1.65	2015-02-09	09:33:46
MYLU53	3	1.629	2015-02-09	09:43:46
MYLU53	3	1.622	2015-02-09	09:53:46
MYLU53	3	1.609	2015-02-09	10:03:46
MYLU53	3	1.622	2015-02-09	10:13:46
MYLU53	3	1.643	2015-02-09	10:23:46
MYLU53	3	1.636	2015-02-09	10:33:46
MYLU53	3	1.636	2015-02-09	10:43:46
MYLU53	3	1.629	2015-02-09	10:53:46
MYLU53	3	1.629	2015-02-09	11:03:46
MYLU53	3	1.609	2015-02-09	11:13:46
MYLU53	3	1.622	2015-02-09	11:23:46
MYLU53	3	1.657	2015-02-09	11:33:46
MYLU53	3	1.657	2015-02-09	11:43:46
MYLU53	3	1.671	2015-02-09	11:53:46
MYLU53	3	1.629	2015-02-09	12:03:46
MYLU53	3	1.643	2015-02-09	12:13:46
MYLU53	3	1.671	2015-02-09	12:23:46
MYLU53	3	1.65	2015-02-09	12:33:46
MYLU53	3	1.671	2015-02-09	12:43:46
MYLU53	3	1.664	2015-02-09	12:53:46
MYLU53	3	1.671	2015-02-09	13:03:46
MYLU53	3	1.657	2015-02-09	13:13:46
MYLU53	3	1.643	2015-02-09	13:23:46
MYLU53	3	1.671	2015-02-09	13:33:46
MYLU53	3	1.636	2015-02-09	13:43:46
MYLU53	3	1.657	2015-02-09	13:53:46
MYLU53	3	1.685	2015-02-09	14:03:46
MYLU53	3	1.657	2015-02-09	14:13:46
MYLU53	3	1.671	2015-02-09	14:23:46
MYLU53	3	1.671	2015-02-09	14:33:46
MYLU53	3	1.678	2015-02-09	14:43:46
MYLU53	3	1.685	2015-02-09	14:53:46
MYLU53	3	1.685	2015-02-09	15:03:46
MYLU53	3	1.698	2015-02-09	15:13:46
MYLU53	3	1.698	2015-02-09	15:23:46
MYLU53	3	1.671	2015-02-09	15:33:46
MYLU53	3	1.692	2015-02-09	15:43:46
MYLU53	3	1.664	2015-02-09	15:53:46
MYLU53	3	1.705	2015-02-09	16:03:46
MYLU53	3	1.671	2015-02-09	16:13:46
MYLU53	3	1.712	2015-02-09	16:23:46
MYLU53	3	1.692	2015-02-09	16:33:46
MYLU53	3	1.678	2015-02-09	16:43:46
MYLU53	3	1.643	2015-02-09	16:53:46
MYLU53	3	1.685	2015-02-09	17:03:46
MYLU53	3	1.692	2015-02-09	17:13:46
MYLU53	3	1.712	2015-02-09	17:23:46
MYLU53	3	1.692	2015-02-09	17:33:46
MYLU53	3	1.726	2015-02-09	17:43:46
MYLU53	3	1.698	2015-02-09	17:53:46
MYLU53	3	1.705	2015-02-09	18:03:46
MYLU53	3	1.698	2015-02-09	18:13:46
MYLU53	3	1.698	2015-02-09	18:23:46
MYLU53	3	1.698	2015-02-09	18:33:46
MYLU53	3	1.705	2015-02-09	18:43:46
MYLU53	3	1.671	2015-02-09	18:53:46
MYLU53	3	1.698	2015-02-09	19:03:46
MYLU53	3	1.692	2015-02-09	19:13:46
MYLU53	3	1.678	2015-02-09	19:23:46
MYLU53	3	1.65	2015-02-09	19:33:46
MYLU53	3	1.705	2015-02-09	19:43:46
MYLU53	3	1.698	2015-02-09	19:53:46
MYLU53	3	1.719	2015-02-09	20:03:46
MYLU53	3	1.733	2015-02-09	20:13:46
MYLU53	3	1.692	2015-02-09	20:23:46
MYLU53	3	1.733	2015-02-09	20:33:46
MYLU53	3	1.698	2015-02-09	20:43:46
MYLU53	3	1.705	2015-02-09	20:53:46
MYLU53	3	1.733	2015-02-09	21:03:46
MYLU53	3	1.685	2015-02-09	21:13:46
MYLU53	3	1.719	2015-02-09	21:23:46
MYLU53	3	1.712	2015-02-09	21:33:46
MYLU53	3	1.705	2015-02-09	21:43:46
MYLU53	3	1.74	2015-02-09	21:53:46
MYLU53	3	1.705	2015-02-09	22:03:46
MYLU53	3	1.698	2015-02-09	22:13:46
MYLU53	3	1.705	2015-02-09	22:23:46
MYLU53	3	1.678	2015-02-09	22:33:46
MYLU53	3	1.761	2015-02-09	22:43:46
MYLU53	3	1.719	2015-02-09	22:53:46
MYLU53	3	1.692	2015-02-09	23:03:46
MYLU53	3	1.712	2015-02-09	23:13:46
MYLU53	3	1.74	2015-02-09	23:23:46
MYLU53	3	1.698	2015-02-09	23:33:46
MYLU53	3	1.705	2015-02-09	23:43:46
MYLU53	3	1.726	2015-02-09	23:53:46
MYLU53	3	1.705	2015-02-10	00:03:46
MYLU53	3	1.733	2015-02-10	00:13:46
MYLU53	3	1.678	2015-02-10	00:23:46
MYLU53	3	1.726	2015-02-10	00:33:46
MYLU53	3	1.692	2015-02-10	00:43:46
MYLU53	3	1.719	2015-02-10	00:53:46
MYLU53	3	1.726	2015-02-10	01:03:46
MYLU53	3	1.698	2015-02-10	01:13:46
MYLU53	3	1.761	2015-02-10	01:23:46
MYLU53	3	1.726	2015-02-10	01:33:46
MYLU53	3	1.74	2015-02-10	01:43:46
MYLU53	3	1.733	2015-02-10	01:53:46
MYLU53	3	1.719	2015-02-10	02:03:46
MYLU53	3	1.719	2015-02-10	02:13:46
MYLU53	3	1.719	2015-02-10	02:23:46
MYLU53	3	1.733	2015-02-10	02:33:46
MYLU53	3	1.705	2015-02-10	02:43:46
MYLU53	3	1.712	2015-02-10	02:53:46
MYLU53	3	1.698	2015-02-10	03:03:46
MYLU53	3	1.74	2015-02-10	03:13:46
MYLU53	3	1.747	2015-02-10	03:23:46
MYLU53	3	1.719	2015-02-10	03:33:46
MYLU53	3	1.74	2015-02-10	03:43:46
MYLU53	3	1.719	2015-02-10	03:53:46
MYLU53	3	1.692	2015-02-10	04:03:46
MYLU53	3	1.747	2015-02-10	04:13:46
MYLU53	3	1.74	2015-02-10	04:23:46
MYLU53	3	1.747	2015-02-10	04:33:46
MYLU53	3	1.774	2015-02-10	04:43:46
MYLU53	3	1.733	2015-02-10	04:53:46
MYLU53	3	1.774	2015-02-10	05:03:46
MYLU53	3	1.726	2015-02-10	05:13:46
MYLU53	3	1.74	2015-02-10	05:23:46
MYLU53	3	1.747	2015-02-10	05:33:46
MYLU53	3	1.726	2015-02-10	05:43:46
MYLU53	3	1.754	2015-02-10	05:53:46
MYLU53	3	1.726	2015-02-10	06:03:46
MYLU53	3	1.733	2015-02-10	06:13:46
MYLU53	3	1.754	2015-02-10	06:23:46
MYLU53	3	1.733	2015-02-10	06:33:46
MYLU53	3	1.733	2015-02-10	06:43:46
MYLU53	3	1.74	2015-02-10	06:53:46
MYLU53	3	1.733	2015-02-10	07:03:46
MYLU53	3	1.74	2015-02-10	07:13:46
MYLU53	3	1.781	2015-02-10	07:23:46
MYLU53	3	1.733	2015-02-10	07:33:46
MYLU53	3	1.733	2015-02-10	07:43:46
MYLU53	3	1.747	2015-02-10	07:53:46
MYLU53	3	1.74	2015-02-10	08:03:46
MYLU53	3	1.733	2015-02-10	08:13:46
MYLU53	3	1.726	2015-02-10	08:23:46
MYLU53	3	1.733	2015-02-10	08:33:46
MYLU53	3	1.733	2015-02-10	08:43:46
MYLU53	3	1.754	2015-02-10	08:53:46
MYLU53	3	1.768	2015-02-10	09:03:46
MYLU53	3	1.698	2015-02-10	09:13:46
MYLU53	3	1.705	2015-02-10	09:23:46
MYLU53	3	1.761	2015-02-10	09:33:46
MYLU53	3	1.705	2015-02-10	09:43:46
MYLU53	3	1.719	2015-02-10	09:53:46
MYLU53	3	1.74	2015-02-10	10:03:46
MYLU53	3	1.719	2015-02-10	10:13:46
MYLU53	3	1.712	2015-02-10	10:23:46
MYLU53	3	1.747	2015-02-10	10:33:46
MYLU53	3	1.733	2015-02-10	10:43:46
MYLU53	3	1.726	2015-02-10	10:53:46
MYLU53	3	1.754	2015-02-10	11:03:46
MYLU53	3	1.761	2015-02-10	11:13:46
MYLU53	3	1.747	2015-02-10	11:23:46
MYLU53	3	1.781	2015-02-10	11:33:46
MYLU53	3	1.726	2015-02-10	11:43:46
MYLU53	3	1.781	2015-02-10	11:53:46
MYLU53	3	1.761	2015-02-10	12:03:46
MYLU53	3	1.774	2015-02-10	12:13:46
MYLU53	3	1.712	2015-02-10	12:23:46
MYLU53	3	1.747	2015-02-10	12:33:46
MYLU53	3	1.768	2015-02-10	12:43:46
MYLU53	3	1.733	2015-02-10	12:53:46
MYLU53	3	1.774	2015-02-10	13:03:46
MYLU53	3	1.754	2015-02-10	13:13:46
MYLU53	3	1.761	2015-02-10	13:23:46
MYLU53	3	1.747	2015-02-10	13:33:46
MYLU53	3	1.781	2015-02-10	13:43:46
MYLU53	3	1.74	2015-02-10	13:53:46
MYLU53	3	1.788	2015-02-10	14:03:46
MYLU53	3	1.774	2015-02-10	14:13:46
MYLU53	3	1.74	2015-02-10	14:23:46
MYLU53	3	1.781	2015-02-10	14:33:46
MYLU53	3	1.768	2015-02-10	14:43:46
MYLU53	3	1.774	2015-02-10	14:53:46
MYLU53	3	1.747	2015-02-10	15:03:46
MYLU53	3	1.768	2015-02-10	15:13:46
MYLU53	3	1.768	2015-02-10	15:23:46
MYLU53	3	1.781	2015-02-10	15:33:46
MYLU53	3	1.74	2015-02-10	15:43:46
MYLU53	3	1.754	2015-02-10	15:53:46
MYLU53	3	1.774	2015-02-10	16:03:46
MYLU53	3	1.754	2015-02-10	16:13:46
MYLU53	3	1.788	2015-02-10	16:23:46
MYLU53	3	1.754	2015-02-10	16:33:46
MYLU53	3	1.802	2015-02-10	16:43:46
MYLU53	3	1.816	2015-02-10	16:53:46
MYLU53	3	1.761	2015-02-10	17:03:46
MYLU53	3	1.768	2015-02-10	17:13:46
MYLU53	3	1.802	2015-02-10	17:23:46
MYLU53	3	1.761	2015-02-10	17:33:46
MYLU53	3	1.795	2015-02-10	17:43:46
MYLU53	3	1.802	2015-02-10	17:53:46
MYLU53	3	1.768	2015-02-10	18:03:46
MYLU53	3	1.781	2015-02-10	18:13:46
MYLU53	3	1.774	2015-02-10	18:23:46
MYLU53	3	1.788	2015-02-10	18:33:46
MYLU53	3	1.816	2015-02-10	18:43:46
MYLU53	3	1.795	2015-02-10	18:53:46
MYLU53	3	1.774	2015-02-10	19:03:46
MYLU53	3	1.83	2015-02-10	19:13:46
MYLU53	3	1.816	2015-02-10	19:23:46
MYLU53	3	1.774	2015-02-10	19:33:46
MYLU53	3	1.802	2015-02-10	19:43:46
MYLU53	3	1.83	2015-02-10	19:53:46
MYLU53	3	1.823	2015-02-10	20:03:46
MYLU53	3	1.795	2015-02-10	20:13:46
MYLU53	3	1.85	2015-02-10	20:23:46
MYLU53	3	1.795	2015-02-10	20:33:46
MYLU53	3	1.816	2015-02-10	20:43:46
MYLU53	3	1.768	2015-02-10	20:53:46
MYLU53	3	1.768	2015-02-10	21:03:46
MYLU53	3	1.809	2015-02-10	21:13:46
MYLU53	3	1.754	2015-02-10	21:23:46
MYLU53	3	1.774	2015-02-10	21:33:46
MYLU53	3	1.774	2015-02-10	21:43:46
MYLU53	3	1.823	2015-02-10	21:53:46
MYLU53	3	1.781	2015-02-10	22:03:46
MYLU53	3	1.802	2015-02-10	22:13:46
MYLU53	3	1.788	2015-02-10	22:23:46
MYLU53	3	1.802	2015-02-10	22:33:46
MYLU53	3	1.774	2015-02-10	22:43:46
MYLU53	3	1.802	2015-02-10	22:53:46
MYLU53	3	1.809	2015-02-10	23:03:46
MYLU53	3	1.809	2015-02-10	23:13:46
MYLU53	3	1.781	2015-02-10	23:23:46
MYLU53	3	1.795	2015-02-10	23:33:46
MYLU53	3	1.795	2015-02-10	23:43:46
MYLU53	3	1.781	2015-02-10	23:53:46
MYLU53	3	1.816	2015-02-11	00:03:46
MYLU53	3	1.754	2015-02-11	00:13:46
MYLU53	3	1.788	2015-02-11	00:23:46
MYLU53	3	1.774	2015-02-11	00:33:46
MYLU53	3	1.83	2015-02-11	00:43:46
MYLU53	3	1.809	2015-02-11	00:53:46
MYLU53	3	1.816	2015-02-11	01:03:46
MYLU53	3	1.788	2015-02-11	01:13:46
MYLU53	3	1.788	2015-02-11	01:23:46
MYLU53	3	1.768	2015-02-11	01:33:46
MYLU53	3	1.788	2015-02-11	01:43:46
MYLU53	3	1.781	2015-02-11	01:53:46
MYLU53	3	1.802	2015-02-11	02:03:46
MYLU53	3	1.788	2015-02-11	02:13:46
MYLU53	3	1.823	2015-02-11	02:23:46
MYLU53	3	1.802	2015-02-11	02:33:46
MYLU53	3	1.774	2015-02-11	02:43:46
MYLU53	3	1.768	2015-02-11	02:53:46
MYLU53	3	1.837	2015-02-11	03:03:46
MYLU53	3	1.788	2015-02-11	03:13:46
MYLU53	3	1.795	2015-02-11	03:23:46
MYLU53	3	1.802	2015-02-11	03:33:46
MYLU53	3	1.788	2015-02-11	03:43:46
MYLU53	3	1.761	2015-02-11	03:53:46
MYLU53	3	1.788	2015-02-11	04:03:46
MYLU53	3	1.795	2015-02-11	04:13:46
MYLU53	3	1.781	2015-02-11	04:23:46
MYLU53	3	1.823	2015-02-11	04:33:46
MYLU53	3	1.781	2015-02-11	04:43:46
MYLU53	3	1.761	2015-02-11	04:53:46
MYLU53	3	1.795	2015-02-11	05:03:46
MYLU53	3	1.816	2015-02-11	05:13:46
MYLU53	3	1.788	2015-02-11	05:23:46
MYLU53	3	1.754	2015-02-11	05:33:46
MYLU53	3	1.788	2015-02-11	05:43:46
MYLU53	3	1.761	2015-02-11	05:53:46
MYLU53	3	1.747	2015-02-11	06:03:46
MYLU53	3	1.768	2015-02-11	06:13:46
MYLU53	3	1.761	2015-02-11	06:23:46
MYLU53	3	1.761	2015-02-11	06:33:46
MYLU53	3	1.816	2015-02-11	06:43:46
MYLU53	3	1.816	2015-02-11	06:53:46
MYLU53	3	1.768	2015-02-11	07:03:46
MYLU53	3	1.816	2015-02-11	07:13:46
MYLU53	3	1.768	2015-02-11	07:23:46
MYLU53	3	1.788	2015-02-11	07:33:46
MYLU53	3	1.747	2015-02-11	07:43:46
MYLU53	3	1.774	2015-02-11	07:53:46
MYLU53	3	1.781	2015-02-11	08:03:46
MYLU53	3	1.747	2015-02-11	08:13:46
MYLU53	3	1.809	2015-02-11	08:23:46
MYLU53	3	1.774	2015-02-11	08:33:46
MYLU53	3	1.768	2015-02-11	08:43:46
MYLU53	3	1.788	2015-02-11	08:53:46
MYLU53	3	1.768	2015-02-11	09:03:46
MYLU53	3	1.802	2015-02-11	09:13:46
MYLU53	3	1.754	2015-02-11	09:23:46
MYLU53	3	1.747	2015-02-11	09:33:46
MYLU53	3	1.768	2015-02-11	09:43:46
MYLU53	3	1.802	2015-02-11	09:53:46
MYLU53	3	1.754	2015-02-11	10:03:46
MYLU53	3	1.788	2015-02-11	10:13:46
MYLU53	3	1.733	2015-02-11	10:23:46
MYLU53	3	1.747	2015-02-11	10:33:46
MYLU53	3	1.747	2015-02-11	10:43:46
MYLU53	3	1.733	2015-02-11	10:53:46
MYLU53	3	1.74	2015-02-11	11:03:46
MYLU53	3	1.774	2015-02-11	11:13:46
MYLU53	3	1.768	2015-02-11	11:23:46
MYLU53	3	1.754	2015-02-11	11:33:46
MYLU53	3	1.788	2015-02-11	11:43:46
MYLU53	3	1.747	2015-02-11	11:53:46
MYLU53	3	1.754	2015-02-11	12:03:46
MYLU53	3	1.705	2015-02-11	12:13:46
MYLU53	3	1.747	2015-02-11	12:23:46
MYLU53	3	1.74	2015-02-11	12:33:46
MYLU53	3	1.74	2015-02-11	12:43:46
MYLU53	3	1.747	2015-02-11	12:53:46
MYLU53	3	1.747	2015-02-11	13:03:46
MYLU53	3	1.747	2015-02-11	13:13:46
MYLU53	3	1.754	2015-02-11	13:23:46
MYLU53	3	1.712	2015-02-11	13:33:46
MYLU53	3	1.733	2015-02-11	13:43:46
MYLU53	3	1.712	2015-02-11	13:53:46
MYLU53	3	1.781	2015-02-11	14:03:46
MYLU53	3	1.74	2015-02-11	14:13:46
MYLU53	3	1.712	2015-02-11	14:23:46
MYLU53	3	1.761	2015-02-11	14:33:46
MYLU53	3	1.754	2015-02-11	14:43:46
MYLU53	3	1.747	2015-02-11	14:53:46
MYLU53	3	1.705	2015-02-11	15:03:46
MYLU53	3	1.747	2015-02-11	15:13:46
MYLU53	3	1.754	2015-02-11	15:23:46
MYLU53	3	1.761	2015-02-11	15:33:46
MYLU53	3	1.754	2015-02-11	15:43:46
MYLU53	3	1.774	2015-02-11	15:53:46
MYLU53	3	1.726	2015-02-11	16:03:46
MYLU53	3	1.768	2015-02-11	16:13:46
MYLU53	3	1.74	2015-02-11	16:23:46
MYLU53	3	1.788	2015-02-11	16:33:46
MYLU53	3	1.774	2015-02-11	16:43:46
MYLU53	3	1.781	2015-02-11	16:53:46
MYLU53	3	1.733	2015-02-11	17:03:46
MYLU53	3	1.754	2015-02-11	17:13:46
MYLU53	3	1.747	2015-02-11	17:23:46
MYLU53	3	1.74	2015-02-11	17:33:46
MYLU53	3	1.726	2015-02-11	17:43:46
MYLU53	3	1.768	2015-02-11	17:53:46
MYLU53	3	1.774	2015-02-11	18:03:46
MYLU53	3	1.726	2015-02-11	18:13:46
MYLU53	3	1.754	2015-02-11	18:23:46
MYLU53	3	1.74	2015-02-11	18:33:46
MYLU53	3	1.74	2015-02-11	18:43:46
MYLU53	3	1.754	2015-02-11	18:53:46
MYLU53	3	1.747	2015-02-11	19:03:46
MYLU53	3	1.74	2015-02-11	19:13:46
MYLU53	3	1.781	2015-02-11	19:23:46
MYLU53	3	1.768	2015-02-11	19:33:46
MYLU53	3	1.761	2015-02-11	19:43:46
MYLU53	3	1.781	2015-02-11	19:53:46
MYLU53	3	1.768	2015-02-11	20:03:46
MYLU53	3	1.761	2015-02-11	20:13:46
MYLU53	3	1.774	2015-02-11	20:23:46
MYLU53	3	1.754	2015-02-11	20:33:46
MYLU53	3	1.754	2015-02-11	20:43:46
MYLU53	3	1.781	2015-02-11	20:53:46
MYLU53	3	1.768	2015-02-11	21:03:46
MYLU53	3	1.781	2015-02-11	21:13:46
MYLU53	3	1.754	2015-02-11	21:23:46
MYLU53	3	1.795	2015-02-11	21:33:46
MYLU53	3	1.795	2015-02-11	21:43:46
MYLU53	3	1.774	2015-02-11	21:53:46
MYLU53	3	1.788	2015-02-11	22:03:46
MYLU53	3	1.768	2015-02-11	22:13:46
MYLU53	3	1.768	2015-02-11	22:23:46
MYLU53	3	1.781	2015-02-11	22:33:46
MYLU53	3	1.795	2015-02-11	22:43:46
MYLU53	3	1.761	2015-02-11	22:53:46
MYLU53	3	1.781	2015-02-11	23:03:46
MYLU53	3	1.781	2015-02-11	23:13:46
MYLU53	3	1.747	2015-02-11	23:23:46
MYLU53	3	1.74	2015-02-11	23:33:46
MYLU53	3	1.74	2015-02-11	23:43:46
MYLU53	3	1.795	2015-02-11	23:53:46
MYLU53	3	1.774	2015-02-12	00:03:46
MYLU53	3	1.768	2015-02-12	00:13:46
MYLU53	3	1.809	2015-02-12	00:23:46
MYLU53	3	1.761	2015-02-12	00:33:46
MYLU53	3	1.788	2015-02-12	00:43:46
MYLU53	3	1.754	2015-02-12	00:53:46
MYLU53	3	1.816	2015-02-12	01:03:46
MYLU53	3	1.788	2015-02-12	01:13:46
MYLU53	3	1.768	2015-02-12	01:23:46
MYLU53	3	1.795	2015-02-12	01:33:46
MYLU53	3	1.754	2015-02-12	01:43:46
MYLU53	3	1.754	2015-02-12	01:53:46
MYLU53	3	1.788	2015-02-12	02:03:46
MYLU53	3	1.802	2015-02-12	02:13:46
MYLU53	3	1.774	2015-02-12	02:23:46
MYLU53	3	1.74	2015-02-12	02:33:46
MYLU53	3	1.768	2015-02-12	02:43:46
MYLU53	3	1.802	2015-02-12	02:53:46
MYLU53	3	1.754	2015-02-12	03:03:46
MYLU53	3	1.768	2015-02-12	03:13:46
MYLU53	3	1.768	2015-02-12	03:23:46
MYLU53	3	1.823	2015-02-12	03:33:46
MYLU53	3	1.774	2015-02-12	03:43:46
MYLU53	3	1.774	2015-02-12	03:53:46
MYLU53	3	1.795	2015-02-12	04:03:46
MYLU53	3	1.747	2015-02-12	04:13:46
MYLU53	3	1.774	2015-02-12	04:23:46
MYLU53	3	1.781	2015-02-12	04:33:46
MYLU53	3	1.761	2015-02-12	04:43:46
MYLU53	3	1.788	2015-02-12	04:53:46
MYLU53	3	1.774	2015-02-12	05:03:46
MYLU53	3	1.809	2015-02-12	05:13:46
MYLU53	3	1.761	2015-02-12	05:23:46
MYLU53	3	1.816	2015-02-12	05:33:46
MYLU53	3	1.754	2015-02-12	05:43:46
MYLU53	3	1.774	2015-02-12	05:53:46
MYLU53	3	1.795	2015-02-12	06:03:46
MYLU53	3	1.837	2015-02-12	06:13:46
MYLU53	3	1.768	2015-02-12	06:23:46
MYLU53	3	1.774	2015-02-12	06:33:46
MYLU53	3	1.788	2015-02-12	06:43:46
MYLU53	3	1.761	2015-02-12	06:53:46
MYLU53	3	1.788	2015-02-12	07:03:46
MYLU53	3	1.747	2015-02-12	07:13:46
MYLU53	3	1.802	2015-02-12	07:23:46
MYLU53	3	1.781	2015-02-12	07:33:46
MYLU53	3	1.809	2015-02-12	07:43:46
MYLU53	3	1.747	2015-02-12	07:53:46
MYLU53	3	1.733	2015-02-12	08:03:46
MYLU53	3	1.816	2015-02-12	08:13:46
MYLU53	3	1.768	2015-02-12	08:23:46
MYLU53	3	1.781	2015-02-12	08:33:46
MYLU53	3	1.768	2015-02-12	08:43:46
MYLU53	3	1.823	2015-02-12	08:53:46
MYLU53	3	1.781	2015-02-12	09:03:46
MYLU53	3	1.768	2015-02-12	09:13:46
MYLU53	3	1.795	2015-02-12	09:23:46
MYLU53	3	1.809	2015-02-12	09:33:46
MYLU53	3	1.774	2015-02-12	09:43:46
MYLU53	3	1.802	2015-02-12	09:53:46
MYLU53	3	1.809	2015-02-12	10:03:46
MYLU53	3	1.795	2015-02-12	10:13:46
MYLU53	3	1.768	2015-02-12	10:23:46
MYLU53	3	1.802	2015-02-12	10:33:46
MYLU53	3	1.802	2015-02-12	10:43:46
MYLU53	3	1.781	2015-02-12	10:53:46
MYLU53	3	1.802	2015-02-12	11:03:46
MYLU53	3	1.761	2015-02-12	11:13:46
MYLU53	3	1.809	2015-02-12	11:23:46
MYLU53	3	1.816	2015-02-12	11:33:46
MYLU53	3	1.809	2015-02-12	11:43:46
MYLU53	3	1.816	2015-02-12	11:53:46
MYLU53	3	1.795	2015-02-12	12:03:46
MYLU53	3	1.809	2015-02-12	12:13:46
MYLU53	3	1.795	2015-02-12	12:23:46
MYLU53	3	1.809	2015-02-12	12:33:46
MYLU53	3	1.768	2015-02-12	12:43:46
MYLU53	3	1.83	2015-02-12	12:53:46
MYLU53	3	1.823	2015-02-12	13:03:46
MYLU53	3	1.816	2015-02-12	13:13:46
[truncated: 372,621+ more rows]
